# Supplementary material for: Cycloelatanene A and B: absolute configuration determination and structural revision by the crystalline sponge method
Source: Chem Sci. 2016 Oct 27;8(2):1547–50. doi: 10.1039/c6sc04288k (PMC5452270; doi:10.1039/c6sc04288k)
Supplement: Supplementary file 2 [file SC-008-C6SC04288K-s002.cif]

# Electronic Supplementary Material (ESI) for Chemical Science.
# This journal is © The Royal Society of Chemistry 2016

####################################################################### 
# 
# This file contains crystal structure data downloaded from the 
# Cambridge Structural Database (CSD) hosted by the Cambridge 
# Crystallographic Data Centre (CCDC).
# 
# Full information about CCDC data access policies and citation 
# guidelines are available at http://www.ccdc.cam.ac.uk/access/V1 
# 
# Audit and citation data items may have been added by the CCDC. 
# Please retain this information to preserve the provenance of 
# this file and to allow appropriate attribution of the data. 
# 
#######################################################################

data_exp_231_c
_database_code_depnum_ccdc_archive 'CCDC 1487142'
_audit_update_record             
;
2016-10-24 deposited with the CCDC.
2016-10-27 downloaded from the CCDC.
;

# start Validation Reply Form
_vrf_PLAT411_exp_231_c           
;
PROBLEM: Short Inter H...H Contact  H119   ..  H90R    ..       1.64 Ang.  
RESPONSE: Hydrogen atom involving this alert is included in a 
highly-disordered solvated cyclohexane molecule. Therefore, 
geometry of it is not precise. In this analysis, to avoid 
subjective analysis for eliminating this alert, position and 
conformation of cyclohexane molecules were analyzed using 
standard restraints based on the observed electron density.
;
_vrf_PLAT342_exp_231_c           
;
PROBLEM: Low Bond Precision on  C-C Bonds ...............    0.02533 Ang.  
RESPONSE: Because of the low occupancy of the guest molecule and 
severely disordered solvent compounds in the pores, the geometries 
in a disordered part (especially dichloroethane molecules) is qualitative. 
Application of some restrains of the MOF and solvent frameworks may give 
better geometries but, in principle, will reduce the accuracy of the 
Flack parameter, which is the most crucial value in this study. It is our 
policy to use minimum restrains on the MOF framework at the expnece of the 
accuracy of MOF and solvent framework geometry.
;
_vrf_PLAT987_exp_231_c           
;
PROBLEM: The Flack x is >> 0 -  Do a BASF/TWIN Refinement     Please Check
RESPONSE: The present Flack value [0.264(9)] suggests that 
occupancy of a chiral guest molecule is not saturated in the 
guest-recognition sites and about 48% of sites remaining as 
no guest inclusion. Refinement of these phases as a twined 
crystal is not practical because diffraction spots from them 
are severely overlapped.
;
# end Validation Reply Form

_audit_creation_method           SHELXL-2014/7
_shelx_SHELXL_version_number     2014/7
_chemical_name_systematic        ?
_chemical_name_common            ?
_chemical_melting_point          ?
_chemical_formula_moiety         ?
_chemical_formula_sum            
'C114.70 H129.68 Br0.47 Cl3.14 I12 N24 O0.93 Zn6'
_chemical_formula_weight         3922.89

loop_
_atom_type_symbol
_atom_type_description
_atom_type_scat_dispersion_real
_atom_type_scat_dispersion_imag
_atom_type_scat_source
C C 0.0181 0.0091 'International Tables Vol C Tables 4.2.6.8 and 6.1.1.4'
H H 0.0000 0.0000 'International Tables Vol C Tables 4.2.6.8 and 6.1.1.4'
N N 0.0311 0.0180 'International Tables Vol C Tables 4.2.6.8 and 6.1.1.4'
Zn Zn -1.5491 0.6778 'International Tables Vol C Tables 4.2.6.8 and 6.1.1.4'
I I -0.3257 6.8362 'International Tables Vol C Tables 4.2.6.8 and 6.1.1.4'
O O 0.0492 0.0322 'International Tables Vol C Tables 4.2.6.8 and 6.1.1.4'
Cl Cl 0.3639 0.7018 'International Tables Vol C Tables 4.2.6.8 and 6.1.1.4'
Br Br -0.6763 1.2805 'International Tables Vol C Tables 4.2.6.8 and 6.1.1.4'

_space_group_crystal_system      monoclinic
_space_group_IT_number           5
_space_group_name_H-M_alt        'C 2'
_space_group_name_Hall           'C 2y'

_shelx_space_group_comment       
;
The symmetry employed for this shelxl refinement is uniquely defined
by the following loop, which should always be used as a source of
symmetry information in preference to the above space-group names.
They are only intended as comments.
;

loop_
_space_group_symop_operation_xyz
'x, y, z'
'-x, y, -z'
'x+1/2, y+1/2, z'
'-x+1/2, y+1/2, -z'

_cell_length_a                   35.1845(11)
_cell_length_b                   14.8561(2)
_cell_length_c                   31.0855(8)
_cell_angle_alpha                90
_cell_angle_beta                 101.739(3)
_cell_angle_gamma                90
_cell_volume                     15908.7(7)
_cell_formula_units_Z            4
_cell_measurement_temperature    100.00(10)
_cell_measurement_reflns_used    19686
_cell_measurement_theta_min      4.1760
_cell_measurement_theta_max      75.5010

_exptl_crystal_description       block
_exptl_crystal_colour            colorless
_exptl_crystal_density_meas      ?
_exptl_crystal_density_method    ?
_exptl_crystal_density_diffrn    1.638
_exptl_crystal_F_000             7516
_exptl_transmission_factor_min   ?
_exptl_transmission_factor_max   ?
_exptl_crystal_size_max          0.245
_exptl_crystal_size_mid          0.139
_exptl_crystal_size_min          0.068
_exptl_absorpt_coefficient_mu    20.267
_shelx_estimated_absorpt_T_min   ?
_shelx_estimated_absorpt_T_max   ?

loop_
_exptl_crystal_face_index_h
_exptl_crystal_face_index_k
_exptl_crystal_face_index_l
_exptl_crystal_face_perp_dist
1 1 -20 0.0439
-15 -2 17 0.0783
13 4 -17 0.0664
15 -7 -6 0.1349
-5 0 -18 0.0361
-9 -2 -16 0.0533
-1 10 0 0.0915
22 1 -9 0.0597
-22 0 9 0.0699
-12 4 -13 0.0733
-2 3 19 0.0502
5 0 18 0.0304
-20 0 -7 0.0587
20 -1 6 0.0453
-4 0 20 0.0355
-1 -2 20 0.0439
15 -7 0 0.1268
-11 -8 2 0.1190
9 -9 -4 0.1424
11 5 12 0.0712
8 0 17 0.0324
-14 0 -13 0.0452
loop_
_exptl_oxdiff_crystal_face_indexfrac_h
_exptl_oxdiff_crystal_face_indexfrac_k
_exptl_oxdiff_crystal_face_indexfrac_l
_exptl_oxdiff_crystal_face_x
_exptl_oxdiff_crystal_face_y
_exptl_oxdiff_crystal_face_z
1.3702 1.4361 -19.7408 0.9384 -0.3319 -0.0956
-14.9691 -2.3427 16.8152 -0.5245 0.7620 0.3797
13.0373 3.7313 -16.6463 0.5530 -0.8036 -0.2202
15.2905 -6.9657 -6.1795 0.0076 -0.0050 -1.0000
-5.4780 0.1315 -18.1889 0.9996 -0.0258 0.0091
-9.1001 -2.4166 -15.7912 0.9568 0.2839 -0.0622
-1.0536 10.0045 -0.0023 0.0096 -0.6833 0.7822
21.9961 0.9982 -9.0012 0.0039 -0.7943 -0.6101
-22.0015 0.0023 9.0010 -0.0050 0.7231 0.6855
-12.0043 3.9977 -13.0073 0.8707 -0.0629 0.5245
-2.0347 3.0069 19.0065 -0.8944 0.0271 0.4422
4.9801 0.0054 18.0076 -0.9810 0.0287 0.0135
-19.9860 -0.0024 -7.0050 0.7394 0.5112 0.4950
19.9924 -0.9983 6.0048 -0.6893 -0.4496 -0.5789
-4.0188 0.0059 20.0073 -0.9007 0.3083 0.2797
-1.0091 -1.9950 20.0081 -0.9581 0.3639 0.0457
15.0326 -7.0029 0.0032 -0.2902 0.0646 -0.9437
-10.9551 -8.0032 2.0013 0.1282 0.9073 -0.2819
9.0495 -9.0050 -3.9986 0.0268 0.3421 -0.9622
10.9571 5.0060 12.0048 -0.8111 -0.5588 0.1738
7.9801 0.0052 17.0075 -0.9915 -0.0678 -0.0781
-13.9821 -0.0041 -13.0067 0.9144 0.2799 0.2781
_exptl_absorpt_correction_T_min  0.078
_exptl_absorpt_correction_T_max  0.417
_exptl_absorpt_correction_type   gaussian
_exptl_absorpt_process_details   
;
CrysAlisPro 1.171.38.41 (Rigaku Oxford Diffraction, 2015)
Numerical absorption correction based on gaussian integration over
			a multifaceted crystal model
Empirical absorption correction using spherical harmonics,
 implemented in SCALE3 ABSPACK scaling algorithm.
;
_diffrn_ambient_temperature      100.00(10)
_diffrn_ambient_environment      N~2~
_diffrn_source                   'micro-focus sealed X-ray tube'
_diffrn_source_type              'SuperNova (Cu) X-ray Source'
_diffrn_radiation_probe          x-ray
_diffrn_radiation_type           'Cu K\a'
_diffrn_radiation_wavelength     1.54184
_diffrn_radiation_monochromator  mirror
_diffrn_measurement_device       'four-circle diffractometer'
_diffrn_measurement_device_type  'SuperNova, Dual, Cu at zero, AtlasS2'
_diffrn_detector                 'CCD plate'
_diffrn_detector_type            AtlasS2
_diffrn_detector_area_resol_mean 5.3040
_diffrn_reflns_number            81265
_diffrn_reflns_av_unetI/netI     0.0414
_diffrn_reflns_av_R_equivalents  0.0369
_diffrn_reflns_limit_h_min       -44
_diffrn_reflns_limit_h_max       41
_diffrn_reflns_limit_k_min       -18
_diffrn_reflns_limit_k_max       18
_diffrn_reflns_limit_l_min       -38
_diffrn_reflns_limit_l_max       39
_diffrn_reflns_theta_min         3.656
_diffrn_reflns_theta_max         76.241
_diffrn_reflns_theta_full        67.684
_diffrn_measured_fraction_theta_max 0.987
_diffrn_measured_fraction_theta_full 0.999
_diffrn_reflns_Laue_measured_fraction_max 0.987
_diffrn_reflns_Laue_measured_fraction_full 0.999
_diffrn_reflns_point_group_measured_fraction_max 0.976
_diffrn_reflns_point_group_measured_fraction_full 0.996
_reflns_number_total             32528
_reflns_number_gt                22204
_reflns_threshold_expression     'I > 2\s(I)'
_reflns_Friedel_coverage         0.901
_reflns_Friedel_fraction_max     0.964
_reflns_Friedel_fraction_full    0.993

_reflns_special_details          
;
 Reflections were merged by SHELXL according to the crystal
 class for the calculation of statistics and refinement.
 
 _reflns_Friedel_fraction is defined as the number of unique
 Friedel pairs measured divided by the number that would be
 possible theoretically, ignoring centric projections and
 systematic absences.
;

_computing_data_collection       'CrysAlisPro 1.171.38.41 (Rigaku OD, 2015)'
_computing_cell_refinement       'CrysAlisPro 1.171.38.41 (Rigaku OD, 2015)'
_computing_data_reduction        'CrysAlisPro 1.171.38.41 (Rigaku OD, 2015)'
_computing_structure_solution    'SHELXL-2014/5 (Sheldrick, 2014)'
_computing_structure_refinement  'SHELXL-2014/7 (Sheldrick, 2014)'
_computing_molecular_graphics    'shelxe (Hubschle et al., 2011)'
_computing_publication_material  'SHELXL-2014/7 (Sheldrick, 2014)'
_refine_special_details          ?
_refine_ls_structure_factor_coef Fsqd
_refine_ls_matrix_type           full
_refine_ls_weighting_scheme      calc
_refine_ls_weighting_details     
'w=1/[\s^2^(Fo^2^)+(0.1042P)^2^+8.9141P] where P=(Fo^2^+2Fc^2^)/3'
_atom_sites_solution_primary     iterative
_atom_sites_solution_secondary   difmap
_atom_sites_solution_hydrogens   geom
_refine_ls_hydrogen_treatment    constr
_refine_ls_extinction_method     none
_refine_ls_extinction_coef       .
_refine_ls_abs_structure_details 
;
 Flack x determined using 8195 quotients [(I+)-(I-)]/[(I+)+(I-)]
 (Parsons, Flack and Wagner, Acta Cryst. B69 (2013) 249-259).
;
_refine_ls_abs_structure_Flack   0.264(9)
_chemical_absolute_configuration rm
_refine_ls_number_reflns         32528
_refine_ls_number_parameters     2186
_refine_ls_number_restraints     1390
_refine_ls_R_factor_all          0.0762
_refine_ls_R_factor_gt           0.0542
_refine_ls_wR_factor_ref         0.1894
_refine_ls_wR_factor_gt          0.1650
_refine_ls_goodness_of_fit_ref   1.027
_refine_ls_restrained_S_all      1.021
_refine_ls_shift/su_max          0.002
_refine_ls_shift/su_mean         0.000

loop_
_atom_site_label
_atom_site_type_symbol
_atom_site_fract_x
_atom_site_fract_y
_atom_site_fract_z
_atom_site_U_iso_or_equiv
_atom_site_adp_type
_atom_site_occupancy
_atom_site_site_symmetry_order
_atom_site_calc_flag
_atom_site_refinement_flags_posn
_atom_site_refinement_flags_adp
_atom_site_refinement_flags_occupancy
_atom_site_disorder_assembly
_atom_site_disorder_group
Zn1A Zn 0.6260(3) 0.4029(7) 0.3114(4) 0.107(4) Uani 0.64(3) 1 d . . P A 1
I21A I 0.6479(3) 0.4158(10) 0.2390(3) 0.155(4) Uani 0.64(3) 1 d . . P A 1
I22A I 0.6039(3) 0.2631(4) 0.3523(3) 0.128(2) Uani 0.64(3) 1 d . . P A 1
Zn1B Zn 0.6270(5) 0.3978(14) 0.3149(6) 0.082(5) Uani 0.36(3) 1 d . . P A 2
I21B I 0.6483(4) 0.3860(14) 0.2434(5) 0.122(4) Uani 0.36(3) 1 d . . P A 2
I22B I 0.6163(5) 0.2522(6) 0.3400(8) 0.158(5) Uani 0.36(3) 1 d . . P A 2
Zn2A Zn 0.3334(8) 0.6351(18) 0.4803(8) 0.068(5) Uani 0.30(2) 1 d . . P B 1
I23A I 0.2710(3) 0.7378(5) 0.4604(2) 0.066(2) Uani 0.30(2) 1 d . . P B 1
I24A I 0.3659(10) 0.6741(12) 0.5422(8) 0.206(8) Uani 0.30(2) 1 d . . P B 1
Zn2B Zn 0.3263(4) 0.6400(9) 0.4762(4) 0.092(3) Uani 0.70(2) 1 d . . P B 2
I23B I 0.2644(3) 0.7225(4) 0.4481(4) 0.128(2) Uani 0.70(2) 1 d . . P B 2
I24B I 0.37644(14) 0.6572(3) 0.55327(13) 0.0991(13) Uani 0.70(2) 1 d . . P B 2
Zn3A Zn 0.4169(6) -0.1238(12) 0.6582(6) 0.099(6) Uani 0.44(3) 1 d . . P C 1
I25A I 0.4743(4) -0.1582(11) 0.6246(4) 0.109(3) Uani 0.44(3) 1 d . . P C 1
I26A I 0.3871(2) -0.2478(5) 0.6946(3) 0.082(2) Uani 0.44(3) 1 d . . P C 1
Zn3B Zn 0.4203(3) -0.1278(9) 0.6561(4) 0.067(3) Uani 0.56(3) 1 d . . P C 2
I25B I 0.4788(3) -0.1450(7) 0.6206(2) 0.0960(16) Uani 0.56(3) 1 d . . P C 2
I26B I 0.3809(4) -0.2379(6) 0.6933(3) 0.133(3) Uani 0.56(3) 1 d . . P C 2
Zn4A Zn 0.3273(4) 0.3573(5) 0.9749(3) 0.115(3) Uani 0.663(17) 1 d . . P D 1
I27A I 0.27042(16) 0.2608(3) 0.95749(13) 0.0889(12) Uani 0.663(17) 1 d . . P D
1
I28A I 0.3712(3) 0.3320(4) 1.0506(2) 0.1185(16) Uani 0.663(17) 1 d . . P D 1
Zn4B Zn 0.3302(4) 0.3543(9) 0.9811(3) 0.057(3) Uani 0.337(17) 1 d . . P D 2
I27B I 0.2591(6) 0.2725(8) 0.9439(8) 0.178(6) Uani 0.337(17) 1 d . . P D 2
I28B I 0.3809(3) 0.3382(7) 1.0532(3) 0.091(3) Uani 0.337(17) 1 d . . P D 2
Zn5A Zn 0.4161(4) 1.1141(7) 1.1577(4) 0.084(3) Uani 0.68(2) 1 d . . P E 1
I29A I 0.47582(12) 1.1490(3) 1.12021(17) 0.0897(13) Uani 0.68(2) 1 d . . P E 1
I30A I 0.38422(17) 1.2392(4) 1.1931(3) 0.0980(13) Uani 0.68(2) 1 d . . P E 1
Zn5B Zn 0.4208(6) 1.1320(11) 1.1561(8) 0.062(3) Uani 0.32(2) 1 d . . P E 2
I29B I 0.4763(4) 1.1441(9) 1.1286(5) 0.199(9) Uani 0.32(2) 1 d . . P E 2
I30B I 0.3740(8) 1.2223(12) 1.1942(6) 0.151(6) Uani 0.32(2) 1 d . . P E 2
Zn6A Zn 0.1258(5) 1.0862(12) 0.8079(6) 0.098(5) Uani 0.53(3) 1 d . . P F 1
I31A I 0.1439(3) 1.1004(8) 0.7428(3) 0.122(2) Uani 0.53(3) 1 d . . P F 1
I32A I 0.1050(3) 1.2382(6) 0.8564(3) 0.1195(18) Uani 0.53(3) 1 d . . P F 1
Zn6B Zn 0.1247(3) 1.1004(10) 0.8172(5) 0.064(2) Uani 0.47(3) 1 d . . P F 2
I31B I 0.1506(5) 1.0781(16) 0.7372(5) 0.152(5) Uani 0.47(3) 1 d . . P F 2
I32B I 0.1107(5) 1.2314(5) 0.8417(7) 0.141(5) Uani 0.47(3) 1 d . . P F 2
N51 N 0.5800(5) 0.4869(11) 0.3088(5) 0.085(4) Uani 1 1 d . . . . .
N52 N 0.4310(5) 1.0116(9) 0.2015(4) 0.079(4) Uani 1 1 d . . . . .
N53 N 0.3608(5) 0.6555(10) 0.4289(5) 0.080(4) Uani 1 1 d . . . . .
N54 N 0.4764(4) 0.7258(9) 0.2781(4) 0.067(3) Uani 1 1 d . . . . .
N55 N 0.4247(4) 0.7724(10) 0.3111(5) 0.076(4) Uani 1 1 d . . . . .
N56 N 0.4615(4) 0.6430(10) 0.3374(5) 0.074(4) Uani 1 1 d . . . . .
N57 N 0.3151(5) 0.5023(9) 0.4737(5) 0.075(4) Uani 1 1 d . . . . .
N58 N 0.1673(4) -0.0367(8) 0.3585(5) 0.075(4) Uani 1 1 d . . . . .
N59 N 0.3801(4) -0.0597(9) 0.6082(4) 0.079(4) Uani 1 1 d . . . . .
N60 N 0.2652(4) 0.1849(8) 0.4413(4) 0.065(3) Uani 1 1 d . . . . .
N61 N 0.2786(3) 0.0456(7) 0.4788(4) 0.059(3) Uani 1 1 d . . . . .
N62 N 0.3179(4) 0.1724(8) 0.5014(4) 0.066(3) Uani 1 1 d . . . . .
N63 N 0.4323(4) -0.0217(10) 0.7013(5) 0.078(4) Uani 1 1 d . . . . .
N64 N 0.5790(4) 0.5071(10) 0.8093(5) 0.079(4) Uani 1 1 d . . . . .
N65 N 0.3603(6) 0.3403(11) 0.9307(6) 0.094(5) Uani 1 1 d . . . . .
N66 N 0.4762(4) 0.2711(9) 0.7775(4) 0.065(3) Uani 1 1 d . . . . .
N67 N 0.4609(4) 0.3550(10) 0.8364(5) 0.074(4) Uani 1 1 d . . . . .
N68 N 0.4251(4) 0.2233(9) 0.8111(4) 0.064(3) Uani 1 1 d . . . . .
N69 N 0.3164(5) 0.4927(8) 0.9727(6) 0.083(4) Uani 1 1 d . . . . .
N70 N 0.3776(5) 1.0525(8) 1.1095(5) 0.080(4) Uani 1 1 d . . . . .
N71 N 0.1684(4) 1.0276(10) 0.8577(4) 0.076(4) Uani 1 1 d . . . . .
N72 N 0.3184(4) 0.8201(7) 1.0012(4) 0.067(3) Uani 1 1 d . . . . .
N73 N 0.2795(4) 0.9495(8) 0.9783(4) 0.071(4) Uani 1 1 d . . . . .
N74 N 0.2648(4) 0.8103(8) 0.9404(4) 0.066(3) Uani 1 1 d . . . . .
C101 C 0.5637(8) 0.4964(18) 0.3429(8) 0.141(11) Uani 1 1 d . . . . .
H101 H 0.5723 0.4584 0.3667 0.169 Uiso 1 1 calc R U . . .
C102 C 0.5349(6) 0.5579(16) 0.3467(6) 0.100(6) Uani 1 1 d . . . . .
H102 H 0.5284 0.5716 0.3735 0.120 Uiso 1 1 calc R U . . .
C103 C 0.5159(5) 0.5986(12) 0.3066(6) 0.075(4) Uani 1 1 d . . . . .
C104 C 0.5322(5) 0.5866(13) 0.2700(5) 0.076(4) Uani 1 1 d . . . . .
H104 H 0.5224 0.6164 0.2438 0.091 Uiso 1 1 calc R U . . .
C105 C 0.5631(5) 0.5294(12) 0.2739(5) 0.074(4) Uani 1 1 d . . . . .
H105 H 0.5730 0.5201 0.2487 0.089 Uiso 1 1 calc R U . . .
C106 C 0.4607(6) 0.9608(13) 0.2028(5) 0.083(5) Uani 1 1 d . . . . .
H106 H 0.4777 0.9738 0.1843 0.100 Uiso 1 1 calc R U . . .
C107 C 0.4682(5) 0.8874(11) 0.2306(5) 0.075(5) Uani 1 1 d . . . . .
H107 H 0.4914 0.8560 0.2331 0.091 Uiso 1 1 calc R U . . .
C108 C 0.4422(5) 0.8617(10) 0.2536(5) 0.068(4) Uani 1 1 d . . . . .
C109 C 0.4113(7) 0.9211(16) 0.2516(7) 0.107(7) Uani 1 1 d . . . . .
H109 H 0.3931 0.9099 0.2689 0.129 Uiso 1 1 calc R U . . .
C110 C 0.4069(7) 0.9934(14) 0.2258(8) 0.103(7) Uani 1 1 d . . . . .
H110 H 0.3858 1.0314 0.2255 0.124 Uiso 1 1 calc R U . . .
C111 C 0.3930(8) 0.607(2) 0.4274(9) 0.140(12) Uani 1 1 d . . . . .
H111 H 0.3977 0.5569 0.4454 0.168 Uiso 1 1 calc R U . . .
C112 C 0.4174(8) 0.624(2) 0.4036(8) 0.139(11) Uani 1 1 d . . . . .
H112 H 0.4416 0.5964 0.4089 0.166 Uiso 1 1 calc R U . . .
C113 C 0.4076(6) 0.6846(11) 0.3698(5) 0.076(5) Uani 1 1 d . . . . .
C114 C 0.3749(6) 0.7341(14) 0.3661(8) 0.109(7) Uani 1 1 d . . . . .
H114 H 0.3668 0.7755 0.3437 0.131 Uiso 1 1 calc R U . . .
C115 C 0.3538(6) 0.7163(17) 0.4006(7) 0.104(7) Uani 1 1 d . . . . .
H115 H 0.3329 0.7539 0.4018 0.125 Uiso 1 1 calc R U . . .
C116 C 0.4816(5) 0.6583(11) 0.3071(5) 0.069(4) Uani 1 1 d . . . . .
C117 C 0.4477(5) 0.7824(11) 0.2828(5) 0.067(4) Uani 1 1 d . . . . .
C118 C 0.4316(5) 0.7018(11) 0.3374(5) 0.067(4) Uani 1 1 d . . . . .
C119 C 0.3409(6) 0.4447(14) 0.4957(8) 0.098(6) Uani 1 1 d . . . . .
H119 H 0.3640 0.4679 0.5118 0.117 Uiso 1 1 calc R U . . .
C120 C 0.3357(6) 0.3545(13) 0.4962(7) 0.094(6) Uani 1 1 d . . . . .
H120 H 0.3539 0.3171 0.5134 0.112 Uiso 1 1 calc R U . . .
C121 C 0.3015(5) 0.3192(10) 0.4694(5) 0.068(4) Uani 1 1 d . . . . .
C122 C 0.2774(6) 0.3759(11) 0.4455(6) 0.082(5) Uani 1 1 d . . . . .
H122 H 0.2548 0.3552 0.4272 0.098 Uiso 1 1 calc R U . . .
C123 C 0.2863(6) 0.4683(12) 0.4480(6) 0.084(5) Uani 1 1 d . . . . .
H123 H 0.2697 0.5071 0.4295 0.101 Uiso 1 1 calc R U . . .
C124 C 0.1735(6) 0.0484(13) 0.3541(6) 0.088(5) Uani 1 1 d . . . . .
H124 H 0.1575 0.0796 0.3315 0.106 Uiso 1 1 calc R U . . .
C125 C 0.2045(5) 0.0976(11) 0.3832(6) 0.088(6) Uani 1 1 d . . . . .
H125 H 0.2087 0.1585 0.3791 0.105 Uiso 1 1 calc R U . . .
C126 C 0.2265(5) 0.0512(9) 0.4159(5) 0.067(4) Uani 1 1 d . . . . .
C127 C 0.2190(5) -0.0387(10) 0.4226(5) 0.082(5) Uani 1 1 d . . . . .
H127 H 0.2342 -0.0706 0.4455 0.098 Uiso 1 1 calc R U . . .
C128 C 0.1879(5) -0.0807(11) 0.3938(5) 0.077(4) Uani 1 1 d . . . . .
H128 H 0.1815 -0.1398 0.3991 0.093 Uiso 1 1 calc R U . . .
C129 C 0.3518(5) -0.0995(11) 0.5828(5) 0.075(4) Uani 1 1 d . . . . .
H129 H 0.3477 -0.1602 0.5874 0.090 Uiso 1 1 calc R U . . .
C130 C 0.3268(5) -0.0557(10) 0.5482(4) 0.070(4) Uani 1 1 d . . . . .
H130 H 0.3066 -0.0866 0.5302 0.084 Uiso 1 1 calc R U . . .
C131 C 0.3330(5) 0.0346(9) 0.5417(5) 0.071(4) Uani 1 1 d . . . . .
C132 C 0.3641(7) 0.0743(12) 0.5676(7) 0.114(8) Uani 1 1 d . . . . .
H132 H 0.3713 0.1329 0.5623 0.137 Uiso 1 1 calc R U . . .
C133 C 0.3844(8) 0.0259(13) 0.6017(8) 0.141(12) Uani 1 1 d . . . . .
H133 H 0.4029 0.0565 0.6221 0.169 Uiso 1 1 calc R U . . .
C134 C 0.2951(4) 0.2190(9) 0.4714(4) 0.056(3) Uani 1 1 d . . . . .
C135 C 0.2598(4) 0.0960(9) 0.4477(5) 0.064(4) Uani 1 1 d . . . . .
C136 C 0.3082(5) 0.0869(8) 0.5058(5) 0.063(4) Uani 1 1 d . . . . .
C137 C 0.4043(7) 0.0053(16) 0.7251(7) 0.107(7) Uani 1 1 d . . . . .
H137 H 0.3816 -0.0281 0.7222 0.129 Uiso 1 1 calc R U . . .
C138 C 0.4090(6) 0.0810(14) 0.7535(7) 0.093(6) Uani 1 1 d . . . . .
H138 H 0.3908 0.0963 0.7701 0.111 Uiso 1 1 calc R U . . .
C139 C 0.4424(5) 0.1307(11) 0.7548(5) 0.070(4) Uani 1 1 d . . . . .
C140 C 0.4702(5) 0.1091(12) 0.7285(5) 0.074(4) Uani 1 1 d . . . . .
H140 H 0.4914 0.1462 0.7279 0.089 Uiso 1 1 calc R U . . .
C141 C 0.4641(4) 0.0314(10) 0.7041(5) 0.068(4) Uani 1 1 d . . . . .
H141 H 0.4830 0.0142 0.6886 0.081 Uiso 1 1 calc R U . . .
C142 C 0.5642(6) 0.4610(13) 0.7712(6) 0.086(5) Uani 1 1 d . . . . .
H142 H 0.5751 0.4659 0.7464 0.103 Uiso 1 1 calc R U . . .
C143 C 0.5314(5) 0.4055(12) 0.7717(6) 0.076(4) Uani 1 1 d . . . . .
H143 H 0.5205 0.3738 0.7464 0.091 Uiso 1 1 calc R U . . .
C144 C 0.5155(4) 0.3970(11) 0.8071(5) 0.069(4) Uani 1 1 d . . . . .
C145 C 0.5316(7) 0.4431(18) 0.8444(6) 0.119(9) Uani 1 1 d . . . . .
H145 H 0.5197 0.4428 0.8685 0.142 Uiso 1 1 calc R U . . .
C146 C 0.5649(5) 0.4891(16) 0.8456(6) 0.097(6) Uani 1 1 d . . . . .
H146 H 0.5787 0.5093 0.8726 0.116 Uiso 1 1 calc R U . . .
C147 C 0.3481(7) 0.2831(14) 0.8945(7) 0.094(5) Uani 1 1 d . . . . .
H147 H 0.3240 0.2551 0.8901 0.113 Uiso 1 1 calc R U . . .
C148 C 0.3717(6) 0.2699(15) 0.8668(6) 0.093(6) Uani 1 1 d . . . . .
H148 H 0.3637 0.2281 0.8446 0.112 Uiso 1 1 calc R U . . .
C149 C 0.4068(5) 0.3118(12) 0.8676(6) 0.079(5) Uani 1 1 d . . . . .
C150 C 0.4139(8) 0.3786(15) 0.8987(10) 0.137(11) Uani 1 1 d . . . . .
H150 H 0.4342 0.4187 0.8988 0.165 Uiso 1 1 calc R U . . .
C151 C 0.3897(9) 0.3874(18) 0.9320(8) 0.127(9) Uani 1 1 d . . . . .
H151 H 0.3966 0.4293 0.9544 0.153 Uiso 1 1 calc R U . . .
C152 C 0.4482(5) 0.2147(10) 0.7824(4) 0.066(4) Uani 1 1 d . . . . .
C153 C 0.4829(4) 0.3385(10) 0.8069(5) 0.064(4) Uani 1 1 d . . . . .
C154 C 0.4329(5) 0.2979(12) 0.8367(6) 0.075(4) Uani 1 1 d . . . . .
C155 C 0.3405(6) 0.5492(10) 0.9978(7) 0.099(7) Uani 1 1 d . . . . .
H155 H 0.3624 0.5269 1.0167 0.119 Uiso 1 1 calc R U . . .
C156 C 0.3332(7) 0.6431(11) 0.9963(7) 0.100(7) Uani 1 1 d . . . . .
H156 H 0.3503 0.6814 1.0144 0.120 Uiso 1 1 calc R U . . .
C157 C 0.3024(5) 0.6773(9) 0.9696(6) 0.071(4) Uani 1 1 d . . . . .
C158 C 0.2761(6) 0.6175(11) 0.9437(7) 0.082(5) Uani 1 1 d . . . . .
H158 H 0.2542 0.6389 0.9243 0.098 Uiso 1 1 calc R U . . .
C159 C 0.2838(6) 0.5245(12) 0.9480(7) 0.088(6) Uani 1 1 d . . . . .
H159 H 0.2655 0.4841 0.9332 0.106 Uiso 1 1 calc R U . . .
C160 C 0.3854(8) 0.9667(13) 1.1027(8) 0.137(12) Uani 1 1 d . . . . .
H160 H 0.4073 0.9399 1.1196 0.165 Uiso 1 1 calc R U . . .
C161 C 0.3610(8) 0.9164(14) 1.0705(8) 0.145(13) Uani 1 1 d . . . . .
H161 H 0.3636 0.8542 1.0698 0.174 Uiso 1 1 calc R U . . .
C162 C 0.3328(4) 0.9598(9) 1.0394(5) 0.065(4) Uani 1 1 d . . . . .
C163 C 0.3260(5) 1.0481(11) 1.0474(6) 0.082(5) Uani 1 1 d . . . . .
H163 H 0.3060 1.0783 1.0288 0.098 Uiso 1 1 calc R U . . .
C164 C 0.3482(5) 1.0935(9) 1.0825(5) 0.073(4) Uani 1 1 d . . . . .
H164 H 0.3426 1.1534 1.0875 0.088 Uiso 1 1 calc R U . . .
C165 C 0.1771(5) 0.9405(10) 0.8522(6) 0.089(6) Uani 1 1 d . . . . .
H165 H 0.1636 0.9102 0.8276 0.106 Uiso 1 1 calc R U . . .
C166 C 0.2036(5) 0.8969(11) 0.8795(5) 0.078(5) Uani 1 1 d . . . . .
H166 H 0.2069 0.8356 0.8754 0.094 Uiso 1 1 calc R U . . .
C167 C 0.2275(5) 0.9414(10) 0.9157(5) 0.066(4) Uani 1 1 d . . . . .
C168 C 0.2191(5) 1.0322(11) 0.9192(6) 0.085(5) Uani 1 1 d . . . . .
H168 H 0.2326 1.0655 0.9428 0.102 Uiso 1 1 calc R U . . .
C169 C 0.1921(5) 1.0716(11) 0.8894(7) 0.092(6) Uani 1 1 d . . . . .
H169 H 0.1895 1.1338 0.8908 0.111 Uiso 1 1 calc R U . . .
C170 C 0.2940(6) 0.7755(10) 0.9680(6) 0.076(5) Uani 1 1 d . . . . .
C171 C 0.3090(5) 0.9069(10) 1.0028(5) 0.066(4) Uani 1 1 d . . . . .
C172 C 0.2580(4) 0.8970(9) 0.9457(5) 0.059(3) Uani 1 1 d . . . . .
O201 O 0.1812(12) 0.491(3) 0.2567(14) 0.172(13) Uani 0.465(5) 1 d D U P G 3
C202 C 0.1771(17) 0.425(3) 0.2219(14) 0.157(15) Uani 0.465(5) 1 d D U P G 3
H202 H 0.1508 0.4008 0.2134 0.188 Uiso 0.465(5) 1 calc R U P G 3
C203 C 0.1918(14) 0.468(4) 0.1840(16) 0.184(18) Uani 0.465(5) 1 d D U P G 3
C204 C 0.2243(19) 0.536(5) 0.194(2) 0.20(2) Uani 0.465(5) 1 d D U P G 3
H20A H 0.2171 0.5893 0.2079 0.243 Uiso 0.465(5) 1 calc R U P G 3
H20B H 0.2341 0.5518 0.1678 0.243 Uiso 0.465(5) 1 calc R U P G 3
C205 C 0.2522(17) 0.475(4) 0.225(2) 0.182(19) Uani 0.465(5) 1 d D U P G 3
H20C H 0.2735 0.5139 0.2389 0.218 Uiso 0.465(5) 1 calc R U P G 3
H20D H 0.2629 0.4336 0.2068 0.218 Uiso 0.465(5) 1 calc R U P G 3
C206 C 0.2748(15) 0.373(3) 0.3015(15) 0.177(17) Uani 0.465(5) 1 d D U P G 3
C207 C 0.2927(10) 0.449(4) 0.3341(15) 0.159(16) Uani 0.465(5) 1 d D U P G 3
C208 C 0.2779(16) 0.533(4) 0.3356(18) 0.157(16) Uani 0.465(5) 1 d D U P G 3
H208 H 0.2940 0.5753 0.3519 0.189 Uiso 0.465(5) 1 calc R U P G 3
C209 C 0.2374(16) 0.564(4) 0.313(2) 0.173(16) Uani 0.465(5) 1 d D U P G 3
H209 H 0.2236 0.5816 0.3360 0.208 Uiso 0.465(5) 1 calc R U P G 3
C210 C 0.2170(13) 0.479(4) 0.2904(13) 0.155(14) Uani 0.465(5) 1 d D U P G 3
C211 C 0.2412(14) 0.417(4) 0.2636(14) 0.170(15) Uani 0.465(5) 1 d D U P G 3
C212 C 0.2077(14) 0.354(3) 0.2433(19) 0.162(17) Uani 0.465(5) 1 d D U P G 3
H21A H 0.1986 0.3190 0.2655 0.195 Uiso 0.465(5) 1 calc R U P G 3
H21B H 0.2148 0.3141 0.2216 0.195 Uiso 0.465(5) 1 calc R U P G 3
C213 C 0.195(2) 0.430(6) 0.139(2) 0.21(3) Uani 0.465(5) 1 d D U P G 3
H21C H 0.1747 0.3858 0.1297 0.309 Uiso 0.465(5) 1 calc R U P G 3
H21D H 0.1914 0.4780 0.1174 0.309 Uiso 0.465(5) 1 calc R U P G 3
H21E H 0.2196 0.4026 0.1403 0.309 Uiso 0.465(5) 1 calc R U P G 3
Cl21 Cl 0.1494(8) 0.538(2) 0.1630(7) 0.231(12) Uani 0.465(5) 1 d D U P G 3
C215 C 0.264(2) 0.293(4) 0.3265(16) 0.17(2) Uani 0.465(5) 1 d D U P G 3
H21F H 0.2532 0.2470 0.3061 0.252 Uiso 0.465(5) 1 calc R U P G 3
H21G H 0.2870 0.2704 0.3457 0.252 Uiso 0.465(5) 1 calc R U P G 3
H21H H 0.2455 0.3111 0.3435 0.252 Uiso 0.465(5) 1 calc R U P G 3
C216 C 0.302(2) 0.326(5) 0.271(2) 0.20(3) Uani 0.465(5) 1 d D U P G 3
H21I H 0.3111 0.3704 0.2536 0.304 Uiso 0.465(5) 1 calc R U P G 3
H21J H 0.3240 0.2977 0.2902 0.304 Uiso 0.465(5) 1 calc R U P G 3
H21K H 0.2874 0.2809 0.2530 0.304 Uiso 0.465(5) 1 calc R U P G 3
Br21 Br 0.3434(3) 0.4284(11) 0.3682(3) 0.250(6) Uani 0.465(5) 1 d D U P G 3
O218 O 0.2409(18) 0.641(4) 0.287(2) 0.26(2) Uani 0.465(5) 1 d D U P G 3
C219 C 0.209(3) 0.693(5) 0.267(3) 0.33(5) Uani 0.465(5) 1 d D U P G 3
H21L H 0.2176 0.7421 0.2516 0.501 Uiso 0.465(5) 1 calc R U P G 3
H21M H 0.1913 0.6559 0.2470 0.501 Uiso 0.465(5) 1 calc R U P G 3
H21N H 0.1959 0.7160 0.2892 0.501 Uiso 0.465(5) 1 calc R U P G 3
C220 C 0.2031(17) 0.449(4) 0.3314(16) 0.133(17) Uani 0.465(5) 1 d D U P G 3
H22A H 0.2250 0.4404 0.3551 0.200 Uiso 0.465(5) 1 calc R U P G 3
H22B H 0.1863 0.4943 0.3396 0.200 Uiso 0.465(5) 1 calc R U P G 3
H22C H 0.1890 0.3936 0.3255 0.200 Uiso 0.465(5) 1 calc R U P G 3
C90A C 0.4315(19) 0.871(5) 0.463(2) 0.24(3) Uani 0.465(5) 1 d D U P G 3
H90A H 0.4328 0.8060 0.4587 0.289 Uiso 0.465(5) 1 calc R U P G 3
H90B H 0.4563 0.8919 0.4789 0.289 Uiso 0.465(5) 1 calc R U P G 3
C91A C 0.3987(19) 0.895(4) 0.4856(18) 0.165(18) Uani 0.465(5) 1 d D U P G 3
H91A H 0.4080 0.9365 0.5098 0.197 Uiso 0.465(5) 1 calc R U P G 3
H91B H 0.3884 0.8421 0.4971 0.197 Uiso 0.465(5) 1 calc R U P G 3
C92A C 0.3671(14) 0.942(4) 0.450(2) 0.19(2) Uani 0.465(5) 1 d D U P G 3
H92A H 0.3645 0.9111 0.4219 0.231 Uiso 0.465(5) 1 calc R U P G 3
H92B H 0.3421 0.9414 0.4586 0.231 Uiso 0.465(5) 1 calc R U P G 3
C93A C 0.382(2) 1.039(4) 0.447(2) 0.23(2) Uani 0.465(5) 1 d D U P G 3
H93A H 0.3633 1.0764 0.4280 0.272 Uiso 0.465(5) 1 calc R U P G 3
H93B H 0.3890 1.0668 0.4759 0.272 Uiso 0.465(5) 1 calc R U P G 3
C94A C 0.418(2) 1.021(4) 0.427(3) 0.29(3) Uani 0.465(5) 1 d D U P G 3
H94A H 0.4414 1.0397 0.4479 0.345 Uiso 0.465(5) 1 calc R U P G 3
H94B H 0.4165 1.0554 0.4005 0.345 Uiso 0.465(5) 1 calc R U P G 3
C95A C 0.420(2) 0.919(5) 0.418(2) 0.28(3) Uani 0.465(5) 1 d D U P G 3
H95A H 0.4390 0.9077 0.3999 0.333 Uiso 0.465(5) 1 calc R U P G 3
H95B H 0.3948 0.8982 0.4020 0.333 Uiso 0.465(5) 1 calc R U P G 3
C90B C 0.4610(18) 0.115(6) 0.3798(16) 0.25(3) Uani 0.465(5) 1 d D U P G 3
H90C H 0.4514 0.1689 0.3917 0.298 Uiso 0.465(5) 1 calc R U P G 3
H90D H 0.4494 0.0630 0.3908 0.298 Uiso 0.465(5) 1 calc R U P G 3
C91B C 0.5059(18) 0.111(5) 0.394(2) 0.24(3) Uani 0.465(5) 1 d D U P G 3
H91C H 0.5151 0.0490 0.3942 0.289 Uiso 0.465(5) 1 calc R U P G 3
H91D H 0.5148 0.1370 0.4227 0.289 Uiso 0.465(5) 1 calc R U P G 3
C92B C 0.5197(17) 0.167(6) 0.358(3) 0.27(3) Uani 0.465(5) 1 d D U P G 3
H92C H 0.5186 0.1303 0.3318 0.328 Uiso 0.465(5) 1 calc R U P G 3
H92D H 0.5464 0.1856 0.3683 0.328 Uiso 0.465(5) 1 calc R U P G 3
C93B C 0.493(2) 0.251(4) 0.347(3) 0.25(3) Uani 0.465(5) 1 d D U P G 3
H93C H 0.4861 0.2750 0.3728 0.301 Uiso 0.465(5) 1 calc R U P G 3
H93D H 0.5063 0.2973 0.3332 0.301 Uiso 0.465(5) 1 calc R U P G 3
C94B C 0.457(2) 0.217(4) 0.314(2) 0.24(3) Uani 0.465(5) 1 d D U P G 3
H94C H 0.4610 0.2178 0.2840 0.291 Uiso 0.465(5) 1 calc R U P G 3
H94D H 0.4344 0.2535 0.3154 0.291 Uiso 0.465(5) 1 calc R U P G 3
C95B C 0.4505(14) 0.117(3) 0.3285(14) 0.17(2) Uani 0.465(5) 1 d D U P G 3
H95C H 0.4237 0.0991 0.3181 0.209 Uiso 0.465(5) 1 calc R U P G 3
H95D H 0.4670 0.0760 0.3164 0.209 Uiso 0.465(5) 1 calc R U P G 3
C90C C 0.5802(16) 0.664(5) 0.175(2) 0.22(2) Uani 0.465(5) 1 d D U P G 3
H90E H 0.6044 0.6352 0.1722 0.261 Uiso 0.465(5) 1 calc R U P G 3
H90F H 0.5813 0.6792 0.2053 0.261 Uiso 0.465(5) 1 calc R U P G 3
C91C C 0.546(2) 0.601(4) 0.1577(16) 0.16(2) Uani 0.465(5) 1 d D U P G 3
H91E H 0.5432 0.5558 0.1793 0.198 Uiso 0.465(5) 1 calc R U P G 3
H91F H 0.5484 0.5722 0.1306 0.198 Uiso 0.465(5) 1 calc R U P G 3
C92C C 0.5112(16) 0.666(5) 0.150(2) 0.23(3) Uani 0.465(5) 1 d D U P G 3
H92E H 0.5060 0.6859 0.1198 0.273 Uiso 0.465(5) 1 calc R U P G 3
H92F H 0.4884 0.6346 0.1552 0.273 Uiso 0.465(5) 1 calc R U P G 3
C93C C 0.518(2) 0.749(5) 0.180(2) 0.25(3) Uani 0.465(5) 1 d D U P G 3
H93E H 0.5260 0.7299 0.2100 0.303 Uiso 0.465(5) 1 calc R U P G 3
H93F H 0.4932 0.7809 0.1773 0.303 Uiso 0.465(5) 1 calc R U P G 3
C94C C 0.548(3) 0.814(4) 0.168(3) 0.27(3) Uani 0.465(5) 1 d D U P G 3
H94E H 0.5638 0.8422 0.1939 0.326 Uiso 0.465(5) 1 calc R U P G 3
H94F H 0.5363 0.8610 0.1477 0.326 Uiso 0.465(5) 1 calc R U P G 3
C95C C 0.573(2) 0.749(5) 0.145(3) 0.26(3) Uani 0.465(5) 1 d D U P G 3
H95E H 0.5594 0.7339 0.1161 0.316 Uiso 0.465(5) 1 calc R U P G 3
H95F H 0.5977 0.7772 0.1435 0.316 Uiso 0.465(5) 1 calc R U P G 3
C90E C 0.109(2) 0.590(4) 0.0351(17) 0.23(2) Uani 0.535(5) 1 d D U P G 4
H90G H 0.1025 0.6493 0.0448 0.279 Uiso 0.535(5) 1 calc R U P G 4
H90H H 0.1099 0.5960 0.0043 0.279 Uiso 0.535(5) 1 calc R U P G 4
C92E C 0.1530(17) 0.495(5) 0.093(2) 0.26(3) Uani 0.535(5) 1 d D U P G 4
H92G H 0.1755 0.5043 0.1165 0.310 Uiso 0.535(5) 1 calc R U P G 4
H92H H 0.1556 0.4370 0.0796 0.310 Uiso 0.535(5) 1 calc R U P G 4
C91E C 0.1500(18) 0.569(4) 0.060(2) 0.22(2) Uani 0.535(5) 1 d D U P G 4
H91G H 0.1654 0.5522 0.0382 0.263 Uiso 0.535(5) 1 calc R U P G 4
H91H H 0.1613 0.6232 0.0742 0.263 Uiso 0.535(5) 1 calc R U P G 4
C93E C 0.115(2) 0.498(6) 0.112(2) 0.31(3) Uani 0.535(5) 1 d D U P G 4
H93G H 0.1180 0.4575 0.1367 0.377 Uiso 0.535(5) 1 calc R U P G 4
H93H H 0.1114 0.5581 0.1216 0.377 Uiso 0.535(5) 1 calc R U P G 4
C94E C 0.080(2) 0.470(6) 0.077(3) 0.31(3) Uani 0.535(5) 1 d D U P G 4
H94G H 0.0570 0.4721 0.0898 0.378 Uiso 0.535(5) 1 calc R U P G 4
H94H H 0.0833 0.4080 0.0682 0.378 Uiso 0.535(5) 1 calc R U P G 4
C95E C 0.0744(19) 0.531(7) 0.037(3) 0.30(3) Uani 0.535(5) 1 d D U P G 4
H95G H 0.0690 0.4938 0.0106 0.358 Uiso 0.535(5) 1 calc R U P G 4
H95H H 0.0519 0.5687 0.0366 0.358 Uiso 0.535(5) 1 calc R U P G 4
C90F C 0.520(2) 0.726(7) 0.494(4) 0.21(4) Uani 0.268(3) 1 d D U P G -4
H90I H 0.5450 0.6978 0.4982 0.248 Uiso 0.268(3) 1 calc R U P G -4
H90J H 0.5099 0.7331 0.4627 0.248 Uiso 0.268(3) 1 calc R U P G -4
C91F C 0.492(3) 0.665(6) 0.513(5) 0.20(4) Uani 0.268(3) 1 d D U P G -4
H91I H 0.5050 0.6413 0.5416 0.242 Uiso 0.268(3) 1 calc R U P G -4
H91J H 0.4831 0.6156 0.4938 0.242 Uiso 0.268(3) 1 calc R U P G -4
C92F C 0.458(3) 0.726(7) 0.519(5) 0.23(4) Uani 0.268(3) 1 d D U P G -4
H92I H 0.4339 0.6908 0.5140 0.279 Uiso 0.268(3) 1 calc R U P G -4
H92J H 0.4621 0.7498 0.5485 0.279 Uiso 0.268(3) 1 calc R U P G -4
C93F C 0.453(2) 0.804(7) 0.486(5) 0.25(4) Uani 0.268(3) 1 d D U P G -4
H93I H 0.4550 0.7819 0.4568 0.298 Uiso 0.268(3) 1 calc R U P G -4
H93J H 0.4280 0.8326 0.4834 0.298 Uiso 0.268(3) 1 calc R U P G -4
C94F C 0.486(3) 0.873(5) 0.501(7) 0.25(4) Uani 0.268(3) 1 d D U P G -4
H94I H 0.4800 0.9079 0.5260 0.304 Uiso 0.268(3) 1 calc R U P G -4
H94J H 0.4878 0.9147 0.4779 0.304 Uiso 0.268(3) 1 calc R U P G -4
C95F C 0.524(2) 0.819(7) 0.516(5) 0.23(4) Uani 0.268(3) 1 d D U P G -4
H95I H 0.5451 0.8515 0.5077 0.272 Uiso 0.268(3) 1 calc R U P G -4
H95J H 0.5295 0.8122 0.5477 0.272 Uiso 0.268(3) 1 calc R U P G -4
C90G C 0.263(2) 0.826(5) 0.193(4) 0.27(3) Uani 0.465(5) 1 d D U P G 3
H90K H 0.2702 0.7832 0.1724 0.329 Uiso 0.465(5) 1 calc R U P G 3
H90L H 0.2510 0.7937 0.2135 0.329 Uiso 0.465(5) 1 calc R U P G 3
C91G C 0.2348(16) 0.896(6) 0.168(3) 0.22(3) Uani 0.465(5) 1 d D U P G 3
H91K H 0.2126 0.9015 0.1819 0.258 Uiso 0.465(5) 1 calc R U P G 3
H91L H 0.2256 0.8759 0.1380 0.258 Uiso 0.465(5) 1 calc R U P G 3
C92G C 0.2545(15) 0.990(5) 0.168(2) 0.23(2) Uani 0.465(5) 1 d D U P G 3
H92K H 0.2378 1.0279 0.1465 0.274 Uiso 0.465(5) 1 calc R U P G 3
H92L H 0.2568 1.0170 0.1963 0.274 Uiso 0.465(5) 1 calc R U P G 3
C93G C 0.2946(13) 0.986(5) 0.1561(12) 0.163(19) Uani 0.465(5) 1 d D U P G 3
H93K H 0.2920 0.9793 0.1246 0.196 Uiso 0.465(5) 1 calc R U P G 3
H93L H 0.3083 1.0423 0.1647 0.196 Uiso 0.465(5) 1 calc R U P G 3
C94G C 0.3178(15) 0.908(5) 0.180(3) 0.24(3) Uani 0.465(5) 1 d D U P G 3
H94K H 0.3444 0.9272 0.1904 0.283 Uiso 0.465(5) 1 calc R U P G 3
H94L H 0.3180 0.8593 0.1590 0.283 Uiso 0.465(5) 1 calc R U P G 3
C95G C 0.301(2) 0.874(6) 0.218(2) 0.26(3) Uani 0.465(5) 1 d D U P G 3
H95K H 0.2944 0.9236 0.2362 0.310 Uiso 0.465(5) 1 calc R U P G 3
H95L H 0.3179 0.8326 0.2368 0.310 Uiso 0.465(5) 1 calc R U P G 3
C90H C 0.499(2) 0.287(5) -0.0096(12) 0.14(2) Uani 0.232(3) 1 d D U P G -3
H90M H 0.4736 0.2762 -0.0275 0.166 Uiso 0.232(3) 1 calc R U P G -3
H90N H 0.5157 0.2363 -0.0132 0.166 Uiso 0.232(3) 1 calc R U P G -3
C91H C 0.496(2) 0.296(5) 0.0382(15) 0.15(2) Uani 0.232(3) 1 d D U P G -3
H91M H 0.5218 0.3104 0.0557 0.182 Uiso 0.232(3) 1 calc R U P G -3
H91N H 0.4881 0.2390 0.0486 0.182 Uiso 0.232(3) 1 calc R U P G -3
C92H C 0.468(2) 0.369(6) 0.043(3) 0.17(3) Uani 0.232(3) 1 d D U P G -3
H92M H 0.4417 0.3504 0.0288 0.200 Uiso 0.232(3) 1 calc R U P G -3
H92N H 0.4674 0.3767 0.0744 0.200 Uiso 0.232(3) 1 calc R U P G -3
C93H C 0.476(2) 0.459(5) 0.025(3) 0.13(2) Uani 0.232(3) 1 d D U P G -3
H93M H 0.4531 0.4810 0.0051 0.161 Uiso 0.232(3) 1 calc R U P G -3
H93N H 0.4828 0.5023 0.0487 0.161 Uiso 0.232(3) 1 calc R U P G -3
C94H C 0.5091(18) 0.458(5) 0.000(3) 0.15(3) Uani 0.232(3) 1 d D U P G -3
H94M H 0.5048 0.5065 -0.0212 0.183 Uiso 0.232(3) 1 calc R U P G -3
H94N H 0.5329 0.4715 0.0208 0.183 Uiso 0.232(3) 1 calc R U P G -3
C95H C 0.516(2) 0.374(6) -0.0240(19) 0.15(3) Uani 0.232(3) 1 d D U P G -3
H95M H 0.5438 0.3656 -0.0208 0.185 Uiso 0.232(3) 1 calc R U P G -3
H95N H 0.5053 0.3824 -0.0550 0.185 Uiso 0.232(3) 1 calc R U P G -3
C90I C 0.566(3) 0.056(6) 0.0819(19) 0.16(3) Uani 0.232(3) 1 d D U P G -3
H90O H 0.5576 0.0471 0.1091 0.193 Uiso 0.232(3) 1 calc R U P G -3
H90P H 0.5943 0.0671 0.0888 0.193 Uiso 0.232(3) 1 calc R U P G -3
C91I C 0.557(3) -0.027(5) 0.052(3) 0.18(3) Uani 0.232(3) 1 d D U P G -3
H91O H 0.5669 -0.0808 0.0678 0.215 Uiso 0.232(3) 1 calc R U P G -3
H91P H 0.5292 -0.0329 0.0423 0.215 Uiso 0.232(3) 1 calc R U P G -3
C92I C 0.576(3) -0.016(6) 0.012(3) 0.18(3) Uani 0.232(3) 1 d D U P G -3
H92O H 0.5980 -0.0554 0.0142 0.211 Uiso 0.232(3) 1 calc R U P G -3
H92P H 0.5573 -0.0318 -0.0149 0.211 Uiso 0.232(3) 1 calc R U P G -3
C93I C 0.589(3) 0.082(7) 0.008(3) 0.16(3) Uani 0.232(3) 1 d D U P G -3
H93O H 0.6116 0.0938 0.0309 0.191 Uiso 0.232(3) 1 calc R U P G -3
H93P H 0.5963 0.0909 -0.0201 0.191 Uiso 0.232(3) 1 calc R U P G -3
C94I C 0.557(3) 0.149(6) 0.012(3) 0.16(3) Uani 0.232(3) 1 d D U P G -3
H94O H 0.5663 0.2103 0.0103 0.188 Uiso 0.232(3) 1 calc R U P G -3
H94P H 0.5347 0.1403 -0.0114 0.188 Uiso 0.232(3) 1 calc R U P G -3
C95I C 0.545(2) 0.136(5) 0.056(2) 0.14(2) Uani 0.232(3) 1 d D U P G -3
H95O H 0.5174 0.1259 0.0514 0.163 Uiso 0.232(3) 1 calc R U P G -3
H95P H 0.5509 0.1905 0.0737 0.163 Uiso 0.232(3) 1 calc R U P G -3
C90J C 0.427(3) 0.389(6) 0.512(4) 0.23(4) Uani 0.232(3) 1 d D U P G -3
H90Q H 0.4379 0.4488 0.5130 0.273 Uiso 0.232(3) 1 calc R U P G -3
H90R H 0.3994 0.3956 0.5125 0.273 Uiso 0.232(3) 1 calc R U P G -3
C91J C 0.446(3) 0.338(9) 0.552(3) 0.21(3) Uani 0.232(3) 1 d D U P G -3
H91Q H 0.4315 0.3455 0.5752 0.251 Uiso 0.232(3) 1 calc R U P G -3
H91R H 0.4720 0.3627 0.5631 0.251 Uiso 0.232(3) 1 calc R U P G -3
C92J C 0.450(3) 0.237(9) 0.544(4) 0.22(4) Uani 0.232(3) 1 d D U P G -3
H92Q H 0.4747 0.2255 0.5350 0.269 Uiso 0.232(3) 1 calc R U P G -3
H92R H 0.4506 0.2036 0.5710 0.269 Uiso 0.232(3) 1 calc R U P G -3
C93J C 0.417(3) 0.204(7) 0.508(4) 0.22(4) Uani 0.232(3) 1 d D U P G -3
H93Q H 0.3923 0.2176 0.5168 0.269 Uiso 0.232(3) 1 calc R U P G -3
H93R H 0.4184 0.1388 0.5056 0.269 Uiso 0.232(3) 1 calc R U P G -3
C94J C 0.417(3) 0.247(7) 0.464(3) 0.21(3) Uani 0.232(3) 1 d D U P G -3
H94Q H 0.3915 0.2432 0.4454 0.249 Uiso 0.232(3) 1 calc R U P G -3
H94R H 0.4349 0.2139 0.4495 0.249 Uiso 0.232(3) 1 calc R U P G -3
C95J C 0.430(3) 0.346(7) 0.468(3) 0.21(3) Uani 0.232(3) 1 d D U P G -3
H95Q H 0.4564 0.3505 0.4640 0.252 Uiso 0.232(3) 1 calc R U P G -3
H95R H 0.4137 0.3800 0.4441 0.252 Uiso 0.232(3) 1 calc R U P G -3
C90K C 0.431(3) 0.208(5) 0.333(3) 0.33(3) Uani 0.535(5) 1 d D U P G 4
H90S H 0.4535 0.2214 0.3564 0.393 Uiso 0.535(5) 1 calc R U P G 4
H90T H 0.4311 0.2510 0.3096 0.393 Uiso 0.535(5) 1 calc R U P G 4
C91K C 0.4365(17) 0.112(6) 0.3153(18) 0.26(3) Uani 0.535(5) 1 d D U P G 4
H91S H 0.4175 0.1027 0.2884 0.313 Uiso 0.535(5) 1 calc R U P G 4
H91T H 0.4621 0.1069 0.3085 0.313 Uiso 0.535(5) 1 calc R U P G 4
C92K C 0.432(3) 0.039(5) 0.348(3) 0.33(4) Uani 0.535(5) 1 d D U P G 4
H92S H 0.4552 0.0359 0.3708 0.400 Uiso 0.535(5) 1 calc R U P G 4
H92T H 0.4283 -0.0185 0.3333 0.400 Uiso 0.535(5) 1 calc R U P G 4
C93K C 0.397(3) 0.056(6) 0.370(3) 0.37(4) Uani 0.535(5) 1 d D U P G 4
H93S H 0.3971 0.0110 0.3926 0.444 Uiso 0.535(5) 1 calc R U P G 4
H93T H 0.3733 0.0498 0.3483 0.444 Uiso 0.535(5) 1 calc R U P G 4
C94K C 0.399(3) 0.151(8) 0.391(2) 0.38(4) Uani 0.535(5) 1 d D U P G 4
H94S H 0.4232 0.1607 0.4110 0.462 Uiso 0.535(5) 1 calc R U P G 4
H94T H 0.3777 0.1586 0.4067 0.462 Uiso 0.535(5) 1 calc R U P G 4
C95K C 0.394(3) 0.217(6) 0.351(3) 0.36(4) Uani 0.535(5) 1 d D U P G 4
H95S H 0.3714 0.2004 0.3284 0.435 Uiso 0.535(5) 1 calc R U P G 4
H95T H 0.3905 0.2783 0.3600 0.435 Uiso 0.535(5) 1 calc R U P G 4
C90L C 0.2694(19) -0.036(6) 0.312(3) 0.28(3) Uani 0.465(5) 1 d D U P G 3
H90U H 0.2656 0.0282 0.3162 0.340 Uiso 0.465(5) 1 calc R U P G 3
H90V H 0.2449 -0.0615 0.2972 0.340 Uiso 0.465(5) 1 calc R U P G 3
C91L C 0.285(2) -0.083(4) 0.356(3) 0.25(3) Uani 0.465(5) 1 d D U P G 3
H91U H 0.2642 -0.0836 0.3730 0.297 Uiso 0.465(5) 1 calc R U P G 3
H91V H 0.2912 -0.1446 0.3509 0.297 Uiso 0.465(5) 1 calc R U P G 3
C92L C 0.320(2) -0.035(4) 0.3829(18) 0.21(2) Uani 0.465(5) 1 d D U P G 3
H92U H 0.3322 -0.0711 0.4080 0.254 Uiso 0.465(5) 1 calc R U P G 3
H92V H 0.3131 0.0229 0.3935 0.254 Uiso 0.465(5) 1 calc R U P G 3
C93L C 0.3490(17) -0.022(6) 0.352(2) 0.28(3) Uani 0.465(5) 1 d D U P G 3
H93U H 0.3700 0.0169 0.3662 0.342 Uiso 0.465(5) 1 calc R U P G 3
H93V H 0.3602 -0.0796 0.3471 0.342 Uiso 0.465(5) 1 calc R U P G 3
C94L C 0.332(2) 0.019(6) 0.306(3) 0.30(3) Uani 0.465(5) 1 d D U P G 3
H94U H 0.3517 0.0283 0.2894 0.357 Uiso 0.465(5) 1 calc R U P G 3
H94V H 0.3195 0.0769 0.3095 0.357 Uiso 0.465(5) 1 calc R U P G 3
C95L C 0.301(3) -0.050(7) 0.283(2) 0.31(3) Uani 0.465(5) 1 d D U P G 3
H95U H 0.3112 -0.1112 0.2860 0.373 Uiso 0.465(5) 1 calc R U P G 3
H95V H 0.2914 -0.0359 0.2527 0.373 Uiso 0.465(5) 1 calc R U P G 3
C90M C 0.247(2) 0.721(4) 0.184(2) 0.28(3) Uani 0.535(5) 1 d D U P G 4
H90W H 0.2411 0.6963 0.1546 0.339 Uiso 0.535(5) 1 calc R U P G 4
H90X H 0.2371 0.6810 0.2038 0.339 Uiso 0.535(5) 1 calc R U P G 4
C91M C 0.2917(19) 0.735(5) 0.200(3) 0.31(3) Uani 0.535(5) 1 d D U P G 4
H91W H 0.2973 0.7612 0.2288 0.368 Uiso 0.535(5) 1 calc R U P G 4
H91X H 0.3050 0.6773 0.2008 0.368 Uiso 0.535(5) 1 calc R U P G 4
C92M C 0.3052(17) 0.797(6) 0.167(3) 0.31(3) Uani 0.535(5) 1 d D U P G 4
H92W H 0.3332 0.8034 0.1748 0.372 Uiso 0.535(5) 1 calc R U P G 4
H92X H 0.2991 0.7694 0.1379 0.372 Uiso 0.535(5) 1 calc R U P G 4
C93M C 0.2870(19) 0.891(5) 0.164(3) 0.28(3) Uani 0.535(5) 1 d D U P G 4
H93W H 0.2962 0.9269 0.1419 0.331 Uiso 0.535(5) 1 calc R U P G 4
H93X H 0.2935 0.9213 0.1918 0.331 Uiso 0.535(5) 1 calc R U P G 4
C94M C 0.2422(19) 0.876(5) 0.150(2) 0.28(3) Uani 0.535(5) 1 d D U P G 4
H94W H 0.2287 0.9334 0.1481 0.341 Uiso 0.535(5) 1 calc R U P G 4
H94X H 0.2357 0.8469 0.1215 0.341 Uiso 0.535(5) 1 calc R U P G 4
C95M C 0.2300(15) 0.817(5) 0.185(2) 0.24(3) Uani 0.535(5) 1 d D U P G 4
H95W H 0.2019 0.8131 0.1799 0.287 Uiso 0.535(5) 1 calc R U P G 4
H95X H 0.2391 0.8432 0.2139 0.287 Uiso 0.535(5) 1 calc R U P G 4
C90N C 0.5720(18) 0.656(7) 0.110(3) 0.34(4) Uani 0.535(5) 1 d D U P G 4
H90Y H 0.5646 0.7178 0.1147 0.413 Uiso 0.535(5) 1 calc R U P G 4
H90Z H 0.5492 0.6246 0.0946 0.413 Uiso 0.535(5) 1 calc R U P G 4
C91N C 0.604(3) 0.656(7) 0.082(2) 0.34(4) Uani 0.535(5) 1 d D U P G 4
H91Y H 0.5936 0.6800 0.0530 0.407 Uiso 0.535(5) 1 calc R U P G 4
H91Z H 0.6129 0.5950 0.0789 0.407 Uiso 0.535(5) 1 calc R U P G 4
C92N C 0.638(3) 0.716(6) 0.107(3) 0.31(3) Uani 0.535(5) 1 d D U P G 4
H92Y H 0.6559 0.7309 0.0887 0.369 Uiso 0.535(5) 1 calc R U P G 4
H92Z H 0.6278 0.7711 0.1177 0.369 Uiso 0.535(5) 1 calc R U P G 4
C93N C 0.6555(17) 0.653(6) 0.145(3) 0.29(3) Uani 0.535(5) 1 d D U P G 4
H93Y H 0.6803 0.6767 0.1605 0.352 Uiso 0.535(5) 1 calc R U P G 4
H93Z H 0.6597 0.5937 0.1339 0.352 Uiso 0.535(5) 1 calc R U P G 4
C94N C 0.626(3) 0.648(7) 0.1763(19) 0.31(3) Uani 0.535(5) 1 d D U P G 4
H94Y H 0.6371 0.6102 0.2011 0.374 Uiso 0.535(5) 1 calc R U P G 4
H94Z H 0.6231 0.7081 0.1875 0.374 Uiso 0.535(5) 1 calc R U P G 4
C95N C 0.586(3) 0.612(7) 0.155(3) 0.33(4) Uani 0.535(5) 1 d D U P G 4
H95Y H 0.5876 0.5470 0.1508 0.400 Uiso 0.535(5) 1 calc R U P G 4
H95Z H 0.5678 0.6234 0.1735 0.400 Uiso 0.535(5) 1 calc R U P G 4
Cl60 Cl 0.2007(9) 0.526(3) 0.3408(13) 0.307(18) Uani 0.535(5) 1 d D U P G 4
C601 C 0.201(2) 0.641(4) 0.326(4) 0.40(4) Uani 0.535(5) 1 d D U P G 4
H60A H 0.2018 0.6449 0.2951 0.484 Uiso 0.535(5) 1 calc R U P G 4
H60B H 0.1763 0.6675 0.3295 0.484 Uiso 0.535(5) 1 calc R U P G 4
Cl61 Cl 0.2530(15) 0.783(5) 0.322(2) 0.73(5) Uani 0.535(5) 1 d D U P G 4
C602 C 0.235(2) 0.697(4) 0.353(3) 0.45(4) Uani 0.535(5) 1 d D U P G 4
H60C H 0.2558 0.6568 0.3653 0.537 Uiso 0.535(5) 1 calc R U P G 4
H60D H 0.2258 0.7253 0.3775 0.537 Uiso 0.535(5) 1 calc R U P G 4
Cl70 Cl 0.4563(17) 0.400(3) 0.3516(12) 0.23(2) Uani 0.268(3) 1 d D U P G -4
C701 C 0.496(3) 0.372(6) 0.394(3) 0.25(4) Uani 0.268(3) 1 d D U P G -4
H70A H 0.4953 0.3073 0.3979 0.303 Uiso 0.268(3) 1 calc R U P G -4
H70B H 0.5194 0.3848 0.3828 0.303 Uiso 0.268(3) 1 calc R U P G -4
Cl71 Cl 0.539(2) 0.486(4) 0.4644(10) 0.31(3) Uani 0.268(3) 1 d D U P G -4
C702 C 0.502(3) 0.414(9) 0.440(2) 0.26(4) Uani 0.268(3) 1 d D U P G -4
H70C H 0.5025 0.3643 0.4600 0.318 Uiso 0.268(3) 1 calc R U P G -4
H70D H 0.4780 0.4468 0.4404 0.318 Uiso 0.268(3) 1 calc R U P G -4
Cl80 Cl 0.507(2) 0.794(6) 0.119(2) 0.69(5) Uani 0.535(5) 1 d D U P G 4
C801 C 0.470(4) 0.714(10) 0.104(4) 0.63(6) Uani 0.535(5) 1 d D U P G 4
H80A H 0.4795 0.6583 0.1185 0.759 Uiso 0.535(5) 1 calc R U P G 4
H80B H 0.4486 0.7337 0.1170 0.759 Uiso 0.535(5) 1 calc R U P G 4
Cl81 Cl 0.4496(16) 0.575(6) 0.038(2) 0.66(5) Uani 0.535(5) 1 d D U P G 4
C802 C 0.452(4) 0.688(6) 0.056(5) 0.62(6) Uani 0.535(5) 1 d D U P G 4
H80C H 0.4660 0.7214 0.0372 0.746 Uiso 0.535(5) 1 calc R U P G 4
H80D H 0.4255 0.7113 0.0498 0.746 Uiso 0.535(5) 1 calc R U P G 4

loop_
_atom_site_aniso_label
_atom_site_aniso_U_11
_atom_site_aniso_U_22
_atom_site_aniso_U_33
_atom_site_aniso_U_23
_atom_site_aniso_U_13
_atom_site_aniso_U_12
Zn1A 0.097(5) 0.055(4) 0.133(6) -0.034(3) -0.060(4) 0.018(3)
I21A 0.142(4) 0.184(8) 0.116(3) -0.078(4) -0.026(3) 0.050(4)
I22A 0.156(4) 0.0477(16) 0.150(3) 0.0060(17) -0.037(3) -0.0069(19)
Zn1B 0.092(9) 0.071(9) 0.077(6) -0.014(5) 0.001(6) 0.020(6)
I21B 0.091(4) 0.150(9) 0.122(5) -0.064(5) 0.014(4) 0.007(4)
I22B 0.126(6) 0.056(2) 0.239(10) -0.038(5) -0.088(6) 0.008(3)
Zn2A 0.078(6) 0.038(6) 0.077(7) 0.014(5) -0.010(6) -0.001(4)
I23A 0.089(3) 0.030(2) 0.080(3) 0.0012(15) 0.021(2) 0.0059(16)
I24A 0.42(2) 0.080(6) 0.139(9) -0.039(6) 0.111(11) -0.102(9)
Zn2B 0.131(8) 0.037(2) 0.119(7) 0.004(4) 0.053(5) 0.004(4)
I23B 0.168(4) 0.052(2) 0.189(5) 0.029(3) 0.091(4) 0.027(2)
I24B 0.151(3) 0.0573(14) 0.0817(14) -0.0049(10) 0.0074(16) -0.0061(16)
Zn3A 0.156(13) 0.033(5) 0.077(7) -0.017(4) -0.044(7) 0.015(6)
I25A 0.129(5) 0.088(4) 0.086(3) -0.014(3) -0.036(4) 0.040(4)
I26A 0.086(4) 0.051(3) 0.101(3) 0.0028(18) 0.002(2) 0.0057(19)
Zn3B 0.078(4) 0.051(5) 0.062(4) 0.001(3) -0.011(3) 0.012(3)
I25B 0.126(3) 0.082(3) 0.081(2) 0.0069(18) 0.022(3) 0.0319(18)
I26B 0.212(7) 0.0418(19) 0.114(3) 0.0097(16) -0.042(4) -0.020(3)
Zn4A 0.182(8) 0.030(2) 0.155(7) -0.004(3) 0.083(6) 0.010(3)
I27A 0.119(2) 0.0443(12) 0.108(2) -0.0151(11) 0.0342(17) -0.0123(13)
I28A 0.178(5) 0.070(2) 0.115(3) 0.022(2) 0.048(3) 0.030(2)
Zn4B 0.079(5) 0.038(4) 0.048(3) -0.003(2) 0.000(3) 0.000(3)
I27B 0.174(9) 0.057(4) 0.350(15) -0.081(7) 0.167(10) -0.049(5)
I28B 0.113(4) 0.059(3) 0.081(3) 0.004(2) -0.025(4) -0.008(3)
Zn5A 0.132(5) 0.027(3) 0.072(3) 0.009(2) -0.029(3) -0.023(3)
I29A 0.113(2) 0.0761(16) 0.0689(15) 0.0061(13) -0.0082(13) -0.0258(14)
I30A 0.132(3) 0.0404(18) 0.1054(18) -0.0014(14) -0.0151(14) 0.0040(14)
Zn5B 0.084(6) 0.017(5) 0.071(4) 0.009(4) -0.014(4) -0.017(4)
I29B 0.269(13) 0.164(8) 0.112(6) 0.079(6) -0.084(7) -0.146(10)
I30B 0.284(17) 0.046(5) 0.102(4) -0.005(3) -0.011(8) 0.039(7)
Zn6A 0.117(7) 0.056(5) 0.095(8) 0.005(4) -0.036(5) -0.020(4)
I31A 0.113(3) 0.160(4) 0.092(2) 0.054(2) 0.016(2) 0.029(4)
I32A 0.161(4) 0.061(3) 0.123(3) -0.0203(19) -0.005(4) 0.025(2)
Zn6B 0.065(4) 0.045(4) 0.070(4) 0.003(3) -0.012(3) -0.004(3)
I31B 0.123(6) 0.201(11) 0.119(5) 0.062(6) -0.008(4) -0.044(6)
I32B 0.163(7) 0.0482(17) 0.162(8) -0.024(3) -0.085(6) 0.029(3)
N51 0.083(10) 0.071(9) 0.088(9) 0.000(8) -0.010(8) -0.008(7)
N52 0.118(12) 0.040(6) 0.066(7) 0.008(5) -0.013(7) 0.005(7)
N53 0.097(10) 0.050(7) 0.090(9) 0.010(7) 0.009(7) -0.003(7)
N54 0.075(8) 0.056(7) 0.061(6) 0.007(5) -0.010(6) -0.003(6)
N55 0.082(9) 0.059(8) 0.076(8) 0.007(6) -0.011(7) -0.002(7)
N56 0.081(9) 0.062(8) 0.075(7) 0.019(6) 0.005(7) 0.004(7)
N57 0.094(10) 0.047(7) 0.088(8) 0.004(6) 0.027(8) -0.003(7)
N58 0.096(9) 0.035(6) 0.083(8) -0.009(5) -0.009(7) 0.009(6)
N59 0.104(10) 0.037(6) 0.077(7) 0.000(5) -0.027(7) 0.003(6)
N60 0.075(8) 0.036(6) 0.080(7) 0.006(5) 0.006(6) 0.007(5)
N61 0.068(7) 0.035(5) 0.066(6) -0.009(5) -0.008(5) 0.006(5)
N62 0.083(8) 0.031(5) 0.077(7) 0.005(5) -0.004(6) 0.001(5)
N63 0.085(9) 0.062(8) 0.077(8) -0.008(6) -0.010(7) 0.002(7)
N64 0.074(9) 0.055(7) 0.093(9) -0.003(7) -0.019(7) -0.014(6)
N65 0.123(13) 0.051(8) 0.111(11) -0.013(8) 0.034(10) -0.005(8)
N66 0.078(8) 0.047(6) 0.063(6) -0.007(5) -0.004(6) -0.002(6)
N67 0.075(8) 0.050(7) 0.089(8) -0.011(6) -0.003(7) 0.004(6)
N68 0.069(7) 0.050(7) 0.067(6) -0.007(5) 0.001(6) -0.001(6)
N69 0.111(12) 0.029(6) 0.106(10) -0.008(6) 0.017(9) -0.003(6)
N70 0.110(10) 0.033(6) 0.083(8) 0.009(5) -0.016(7) -0.010(6)
N71 0.068(8) 0.062(8) 0.083(8) 0.015(6) -0.021(6) -0.016(6)
N72 0.079(8) 0.028(5) 0.082(7) 0.003(5) -0.012(6) -0.005(5)
N73 0.096(9) 0.031(5) 0.072(7) -0.005(5) -0.014(6) -0.009(6)
N74 0.085(9) 0.034(6) 0.067(6) 0.001(5) -0.015(6) -0.007(5)
C101 0.17(2) 0.132(19) 0.124(16) 0.073(14) 0.030(15) 0.097(17)
C102 0.106(14) 0.101(14) 0.081(10) 0.001(9) -0.008(9) 0.028(11)
C103 0.077(10) 0.054(9) 0.088(10) 0.008(8) 0.000(8) 0.005(7)
C104 0.090(12) 0.065(10) 0.066(8) 0.007(7) -0.001(8) 0.000(9)
C105 0.078(10) 0.066(9) 0.071(8) -0.016(7) -0.001(7) -0.003(7)
C106 0.105(13) 0.073(11) 0.062(8) 0.023(7) -0.006(8) -0.005(10)
C107 0.082(10) 0.051(8) 0.079(9) 0.019(7) -0.018(8) 0.006(7)
C108 0.081(10) 0.045(7) 0.067(7) 0.008(6) -0.012(7) -0.001(7)
C109 0.129(17) 0.086(13) 0.113(14) 0.036(12) 0.039(13) 0.042(12)
C110 0.116(15) 0.066(11) 0.136(17) 0.043(12) 0.044(14) 0.030(10)
C111 0.145(19) 0.14(2) 0.16(2) 0.093(18) 0.091(18) 0.068(17)
C112 0.137(19) 0.17(2) 0.118(14) 0.092(17) 0.038(14) 0.066(17)
C113 0.105(13) 0.053(9) 0.071(8) 0.013(7) 0.016(8) 0.000(8)
C114 0.120(15) 0.073(11) 0.151(18) 0.045(11) 0.069(14) 0.024(10)
C115 0.093(12) 0.112(16) 0.112(13) 0.051(12) 0.031(10) 0.027(11)
C116 0.073(9) 0.054(8) 0.071(8) 0.004(7) -0.005(7) 0.010(7)
C117 0.066(9) 0.052(8) 0.074(8) 0.003(7) -0.007(7) 0.002(7)
C118 0.069(9) 0.050(8) 0.078(8) 0.009(6) 0.005(7) 0.000(6)
C119 0.098(13) 0.063(11) 0.127(16) 0.012(11) 0.010(11) -0.001(10)
C120 0.093(12) 0.048(9) 0.120(14) 0.008(9) -0.025(10) -0.004(8)
C121 0.081(10) 0.044(7) 0.075(9) 0.000(6) 0.009(8) 0.002(7)
C122 0.100(12) 0.040(8) 0.095(11) 0.002(7) -0.006(9) 0.011(8)
C123 0.111(14) 0.043(8) 0.093(11) 0.018(8) 0.006(10) 0.014(8)
C124 0.096(12) 0.067(10) 0.083(9) 0.006(8) -0.025(8) 0.003(8)
C125 0.103(12) 0.037(7) 0.098(11) -0.004(7) -0.037(9) 0.005(7)
C126 0.089(10) 0.031(6) 0.070(8) -0.006(6) -0.012(7) 0.007(6)
C127 0.100(12) 0.039(7) 0.084(9) -0.007(6) -0.033(8) 0.006(7)
C128 0.086(10) 0.048(7) 0.082(8) -0.010(6) -0.019(7) 0.005(7)
C129 0.095(11) 0.042(7) 0.074(8) -0.003(6) -0.017(8) 0.005(7)
C130 0.101(11) 0.037(7) 0.061(7) 0.003(5) -0.006(7) -0.003(7)
C131 0.094(11) 0.029(6) 0.080(9) -0.004(6) -0.008(8) 0.014(6)
C132 0.139(17) 0.038(8) 0.128(15) 0.012(9) -0.062(13) -0.019(9)
C133 0.17(2) 0.048(10) 0.145(18) 0.004(11) -0.106(17) -0.012(12)
C134 0.067(8) 0.033(6) 0.063(6) -0.004(5) 0.000(6) -0.003(5)
C135 0.069(9) 0.036(6) 0.078(8) -0.010(6) -0.002(7) 0.000(6)
C136 0.081(9) 0.024(5) 0.074(8) -0.002(5) -0.006(7) 0.004(5)
C137 0.133(18) 0.091(14) 0.095(12) -0.024(11) 0.016(12) -0.049(13)
C138 0.103(13) 0.069(10) 0.106(13) -0.029(10) 0.021(10) -0.026(9)
C139 0.091(11) 0.052(8) 0.056(7) -0.005(6) -0.009(7) 0.000(7)
C140 0.073(9) 0.062(9) 0.078(9) -0.001(7) -0.006(7) 0.014(7)
C141 0.071(8) 0.045(7) 0.075(8) -0.004(6) -0.017(6) 0.008(6)
C142 0.087(11) 0.070(10) 0.092(10) -0.020(8) -0.003(9) -0.012(9)
C143 0.076(10) 0.059(9) 0.085(10) -0.015(8) -0.006(8) -0.012(8)
C144 0.067(9) 0.058(9) 0.069(8) -0.011(7) -0.017(7) 0.005(7)
C145 0.122(16) 0.15(2) 0.082(10) -0.065(12) 0.019(10) -0.060(15)
C146 0.090(12) 0.120(16) 0.071(8) -0.008(9) -0.006(8) -0.012(10)
C147 0.119(14) 0.067(10) 0.099(11) -0.007(8) 0.030(11) -0.007(9)
C148 0.095(12) 0.100(14) 0.077(9) -0.021(9) 0.000(8) -0.009(10)
C149 0.079(11) 0.054(9) 0.095(11) -0.007(8) 0.002(9) 0.004(7)
C150 0.16(2) 0.072(11) 0.20(3) -0.054(14) 0.09(2) -0.044(13)
C151 0.18(2) 0.096(15) 0.121(15) -0.050(13) 0.079(17) -0.043(16)
C152 0.083(9) 0.049(8) 0.054(6) -0.009(6) -0.014(7) -0.003(7)
C153 0.071(9) 0.046(7) 0.066(7) -0.012(6) -0.007(7) 0.005(6)
C154 0.083(11) 0.056(9) 0.073(9) -0.006(7) -0.010(8) 0.004(8)
C155 0.136(16) 0.028(7) 0.112(13) -0.008(7) -0.024(11) 0.018(8)
C156 0.127(16) 0.031(7) 0.124(15) -0.015(8) -0.015(12) 0.008(8)
C157 0.098(12) 0.023(6) 0.087(10) -0.008(6) 0.005(9) -0.007(6)
C158 0.088(11) 0.041(8) 0.106(12) -0.021(8) -0.004(9) 0.002(7)
C159 0.109(14) 0.039(8) 0.105(13) -0.004(8) -0.005(11) -0.012(8)
C160 0.17(2) 0.042(9) 0.151(19) -0.018(11) -0.087(17) 0.027(11)
C161 0.18(2) 0.042(9) 0.16(2) -0.023(11) -0.100(18) 0.014(11)
C162 0.079(9) 0.035(6) 0.065(7) -0.001(5) -0.020(6) -0.001(6)
C163 0.088(11) 0.041(7) 0.095(10) 0.006(7) -0.033(9) 0.006(7)
C164 0.103(11) 0.026(6) 0.078(8) -0.007(6) -0.012(8) 0.001(6)
C165 0.104(12) 0.038(7) 0.098(10) 0.003(6) -0.041(9) -0.018(7)
C166 0.105(12) 0.043(7) 0.073(8) -0.010(6) -0.015(8) -0.009(7)
C167 0.072(9) 0.047(7) 0.070(8) 0.004(6) -0.002(7) -0.015(6)
C168 0.095(12) 0.041(8) 0.102(11) -0.010(7) -0.021(9) -0.016(8)
C169 0.099(12) 0.038(7) 0.117(12) -0.007(7) -0.034(10) -0.003(7)
C170 0.098(12) 0.036(7) 0.088(10) -0.007(6) 0.002(9) -0.012(7)
C171 0.077(9) 0.043(7) 0.068(7) 0.002(6) -0.005(7) -0.009(6)
C172 0.070(8) 0.035(6) 0.064(7) -0.004(5) -0.002(6) -0.010(5)
O201 0.17(3) 0.15(3) 0.20(3) -0.02(2) 0.06(2) 0.04(2)
C202 0.18(3) 0.16(3) 0.14(3) -0.02(3) 0.05(3) 0.04(3)
C203 0.20(4) 0.21(4) 0.14(3) -0.01(3) 0.04(3) 0.04(3)
C204 0.19(4) 0.26(5) 0.16(4) -0.03(4) 0.03(3) -0.02(4)
C205 0.17(4) 0.21(4) 0.18(4) 0.01(4) 0.07(3) -0.02(3)
C206 0.20(4) 0.15(3) 0.18(3) -0.03(3) 0.04(3) 0.01(3)
C207 0.17(3) 0.18(4) 0.13(3) -0.05(3) 0.04(3) -0.02(3)
C208 0.16(3) 0.18(4) 0.14(3) -0.03(3) 0.07(3) -0.05(3)
C209 0.16(3) 0.15(3) 0.23(4) 0.03(3) 0.09(3) -0.01(3)
C210 0.14(3) 0.16(3) 0.18(3) -0.01(3) 0.07(2) 0.03(2)
C211 0.15(3) 0.17(3) 0.19(3) -0.02(3) 0.05(3) 0.00(3)
C212 0.17(4) 0.17(4) 0.16(3) 0.00(3) 0.05(3) 0.00(3)
C213 0.17(5) 0.29(8) 0.17(5) -0.03(6) 0.06(4) 0.03(6)
Cl21 0.27(2) 0.28(3) 0.164(14) 0.029(16) 0.080(16) 0.12(2)
C215 0.28(6) 0.14(4) 0.10(3) 0.03(3) 0.07(4) 0.03(4)
C216 0.22(6) 0.17(5) 0.26(7) 0.04(5) 0.15(5) 0.07(5)
Br21 0.215(9) 0.365(17) 0.178(7) -0.089(10) 0.060(7) -0.050(10)
O218 0.26(5) 0.15(3) 0.38(6) 0.05(4) 0.10(4) 0.02(4)
C219 0.26(8) 0.16(6) 0.54(11) 0.06(7) -0.01(8) 0.13(6)
C220 0.13(4) 0.17(5) 0.11(3) 0.03(3) 0.03(3) -0.01(4)
C90A 0.31(5) 0.16(4) 0.24(5) 0.02(4) 0.03(5) -0.04(4)
C91A 0.23(4) 0.11(3) 0.20(4) 0.01(3) 0.14(4) 0.01(3)
C92A 0.26(5) 0.15(4) 0.21(4) -0.01(3) 0.17(4) 0.02(4)
C93A 0.27(5) 0.22(5) 0.23(4) -0.02(4) 0.16(4) 0.03(4)
C94A 0.33(5) 0.24(5) 0.28(5) -0.01(5) 0.04(5) -0.03(5)
C95A 0.32(5) 0.20(5) 0.28(5) 0.01(5) 0.00(5) -0.06(5)
C90B 0.27(5) 0.25(5) 0.25(5) -0.01(4) 0.11(4) 0.07(4)
C91B 0.23(5) 0.28(5) 0.25(5) -0.05(4) 0.12(4) 0.05(4)
C92B 0.27(5) 0.28(5) 0.28(5) -0.04(5) 0.07(5) 0.06(5)
C93B 0.24(5) 0.29(5) 0.24(5) -0.03(5) 0.10(4) 0.05(4)
C94B 0.27(5) 0.28(5) 0.22(4) 0.05(4) 0.14(4) 0.04(4)
C95B 0.21(4) 0.19(4) 0.17(3) 0.07(3) 0.16(3) 0.10(3)
C90C 0.23(5) 0.29(6) 0.14(3) 0.01(4) 0.05(4) -0.01(4)
C91C 0.19(4) 0.25(5) 0.065(18) 0.01(3) 0.04(2) -0.04(4)
C92C 0.26(5) 0.28(6) 0.14(3) 0.05(4) 0.03(4) -0.04(4)
C93C 0.26(5) 0.32(6) 0.17(4) 0.07(4) 0.02(4) -0.04(5)
C94C 0.23(5) 0.38(6) 0.21(5) 0.04(5) 0.04(4) 0.01(5)
C95C 0.25(5) 0.35(6) 0.18(4) 0.00(4) 0.02(4) -0.01(5)
C90E 0.33(5) 0.20(4) 0.21(4) -0.12(3) 0.17(4) -0.11(4)
C92E 0.31(5) 0.25(5) 0.27(5) -0.07(4) 0.20(4) 0.01(4)
C91E 0.31(5) 0.16(4) 0.25(4) -0.09(3) 0.21(4) -0.03(4)
C93E 0.37(6) 0.29(5) 0.30(5) -0.06(5) 0.10(5) -0.03(5)
C94E 0.37(6) 0.29(5) 0.29(6) -0.06(5) 0.09(5) -0.07(5)
C95E 0.37(6) 0.27(5) 0.27(5) -0.08(5) 0.11(5) -0.09(5)
C90F 0.14(5) 0.29(7) 0.18(6) 0.03(5) 0.00(5) 0.02(5)
C91F 0.11(5) 0.28(7) 0.18(6) 0.02(5) -0.04(4) -0.01(5)
C92F 0.16(5) 0.30(7) 0.21(6) -0.01(6) -0.04(5) -0.03(5)
C93F 0.19(6) 0.31(7) 0.22(6) 0.00(6) -0.01(6) -0.02(5)
C94F 0.20(6) 0.34(7) 0.21(6) -0.01(6) 0.02(6) 0.02(5)
C95F 0.17(5) 0.31(7) 0.20(6) 0.01(6) 0.03(5) 0.06(5)
C90G 0.24(5) 0.32(6) 0.25(5) 0.00(5) 0.05(4) -0.01(5)
C91G 0.18(4) 0.30(6) 0.18(4) -0.01(5) 0.08(4) -0.01(4)
C92G 0.19(4) 0.33(6) 0.15(3) -0.02(4) 0.00(3) -0.01(4)
C93G 0.09(2) 0.32(6) 0.069(17) 0.02(3) -0.011(16) -0.02(3)
C94G 0.14(4) 0.33(6) 0.21(4) -0.01(4) -0.01(3) -0.01(4)
C95G 0.18(4) 0.33(6) 0.26(5) 0.01(5) 0.03(4) -0.01(5)
C90H 0.10(4) 0.27(6) 0.03(3) -0.01(3) 0.00(4) -0.01(4)
C91H 0.11(4) 0.25(6) 0.09(3) 0.00(4) 0.00(4) -0.05(4)
C92H 0.13(4) 0.22(6) 0.13(4) 0.00(4) -0.01(4) -0.03(4)
C93H 0.10(4) 0.19(5) 0.09(4) 0.03(4) -0.01(3) -0.02(4)
C94H 0.10(5) 0.23(5) 0.11(4) 0.01(4) -0.04(4) 0.03(4)
C95H 0.10(4) 0.25(6) 0.09(3) -0.02(4) -0.03(3) 0.01(4)
C90I 0.15(5) 0.20(6) 0.14(4) -0.04(4) 0.05(4) -0.04(4)
C91I 0.17(5) 0.22(6) 0.15(5) -0.03(5) 0.04(4) -0.04(5)
C92I 0.17(5) 0.23(6) 0.14(4) -0.04(5) 0.06(4) -0.04(5)
C93I 0.15(5) 0.21(6) 0.13(4) -0.01(5) 0.06(4) -0.02(5)
C94I 0.17(5) 0.18(5) 0.13(4) 0.00(4) 0.04(4) -0.05(4)
C95I 0.13(4) 0.18(5) 0.10(4) -0.05(4) 0.04(3) -0.06(4)
C90J 0.15(5) 0.27(6) 0.28(6) -0.02(6) 0.07(5) 0.04(5)
C91J 0.12(5) 0.28(7) 0.24(6) 0.00(6) 0.06(5) 0.05(5)
C92J 0.15(5) 0.27(7) 0.25(6) -0.01(6) 0.05(5) 0.02(5)
C93J 0.16(5) 0.27(6) 0.26(6) -0.02(6) 0.07(5) 0.03(5)
C94J 0.16(4) 0.24(6) 0.26(6) -0.07(5) 0.12(4) 0.07(5)
C95J 0.13(4) 0.24(6) 0.29(6) -0.05(5) 0.11(4) 0.09(4)
C90K 0.30(5) 0.41(6) 0.25(5) -0.10(5) 0.01(5) 0.00(6)
C91K 0.24(5) 0.35(6) 0.15(3) -0.13(4) -0.06(3) -0.02(5)
C92K 0.30(5) 0.39(6) 0.26(5) -0.11(5) -0.06(5) -0.02(5)
C93K 0.33(6) 0.40(6) 0.32(6) -0.06(5) -0.05(5) -0.01(6)
C94K 0.36(6) 0.41(7) 0.33(6) -0.04(5) -0.06(5) -0.01(6)
C95K 0.34(6) 0.43(6) 0.29(6) -0.07(5) 0.00(5) -0.02(6)
C90L 0.29(6) 0.24(5) 0.33(6) 0.00(5) 0.08(5) 0.05(5)
C91L 0.29(5) 0.15(4) 0.33(6) 0.05(4) 0.10(5) 0.10(4)
C92L 0.24(5) 0.14(4) 0.31(5) 0.01(4) 0.18(4) 0.09(3)
C93L 0.29(5) 0.19(5) 0.38(6) -0.02(5) 0.09(5) 0.08(4)
C94L 0.28(6) 0.26(5) 0.37(6) -0.01(5) 0.09(5) 0.03(5)
C95L 0.28(6) 0.29(5) 0.36(6) -0.01(5) 0.07(5) 0.00(5)
C90M 0.24(5) 0.39(6) 0.20(4) -0.09(5) 0.00(4) 0.04(5)
C91M 0.23(5) 0.41(6) 0.27(5) -0.04(5) 0.05(5) 0.02(5)
C92M 0.23(5) 0.41(6) 0.29(5) -0.04(5) 0.05(4) 0.03(5)
C93M 0.18(4) 0.39(6) 0.26(5) -0.09(5) 0.05(4) 0.06(5)
C94M 0.23(4) 0.34(6) 0.27(5) -0.13(5) 0.00(4) 0.03(5)
C95M 0.17(4) 0.33(6) 0.20(4) -0.14(4) 0.00(3) 0.05(4)
C90N 0.42(6) 0.31(6) 0.30(6) -0.03(5) 0.05(5) -0.03(6)
C91N 0.40(6) 0.32(6) 0.31(6) -0.05(5) 0.09(5) -0.03(5)
C92N 0.38(6) 0.31(6) 0.25(5) -0.07(5) 0.11(5) -0.03(5)
C93N 0.38(6) 0.28(5) 0.22(5) -0.11(5) 0.08(5) -0.01(5)
C94N 0.39(6) 0.27(5) 0.28(6) -0.04(5) 0.07(5) -0.03(5)
C95N 0.42(7) 0.29(6) 0.28(6) -0.02(5) 0.03(5) -0.04(6)
Cl60 0.20(2) 0.30(4) 0.39(4) 0.08(3) -0.01(2) -0.03(3)
C601 0.36(7) 0.30(7) 0.53(7) 0.02(7) 0.06(6) 0.19(6)
Cl61 0.66(8) 0.75(10) 0.66(8) 0.19(8) -0.16(7) 0.37(8)
C602 0.38(7) 0.34(7) 0.60(8) 0.02(7) 0.06(6) 0.26(6)
Cl70 0.41(6) 0.16(3) 0.14(2) 0.020(19) 0.06(3) -0.06(3)
C701 0.35(7) 0.22(7) 0.20(6) 0.03(6) 0.09(6) -0.05(6)
Cl71 0.47(7) 0.31(6) 0.099(16) 0.02(3) -0.02(3) -0.11(5)
C702 0.36(8) 0.22(7) 0.21(6) 0.03(6) 0.06(6) -0.06(6)
Cl80 0.72(9) 0.81(10) 0.56(7) -0.40(7) 0.16(7) -0.21(8)
C801 0.55(8) 0.78(10) 0.57(8) -0.14(8) 0.12(7) -0.09(8)
Cl81 0.36(5) 1.00(12) 0.54(7) 0.10(9) -0.14(5) -0.13(8)
C802 0.50(8) 0.79(10) 0.56(8) -0.09(8) 0.08(7) -0.08(8)

_geom_special_details            
;
 All esds (except the esd in the dihedral angle between two l.s. planes)
 are estimated using the full covariance matrix.  The cell esds are taken
 into account individually in the estimation of esds in distances, angles
 and torsion angles; correlations between esds in cell parameters are only
 used when they are defined by crystal symmetry.  An approximate (isotropic)
 treatment of cell esds is used for estimating esds involving l.s. planes.
;

loop_
_geom_bond_atom_site_label_1
_geom_bond_atom_site_label_2
_geom_bond_distance
_geom_bond_site_symmetry_2
_geom_bond_publ_flag
Zn1A N51 2.03(2) . ?
Zn1A N58 2.048(15) 3 ?
Zn1A I21A 2.527(17) . ?
Zn1A I22A 2.634(16) . ?
Zn1B N58 2.00(2) 3 ?
Zn1B N51 2.10(3) . ?
Zn1B I22B 2.36(3) . ?
Zn1B I21B 2.49(2) . ?
Zn2A N53 2.05(4) . ?
Zn2A N57 2.07(3) . ?
Zn2A I24A 2.11(3) . ?
Zn2A I23A 2.64(3) . ?
Zn2B N57 2.081(19) . ?
Zn2B N53 2.10(2) . ?
Zn2B I23B 2.497(13) . ?
Zn2B I24B 2.683(13) . ?
Zn3A N63 2.02(2) . ?
Zn3A N59 2.04(2) . ?
Zn3A I26A 2.50(2) . ?
Zn3A I25A 2.51(2) . ?
Zn3B N59 2.092(17) . ?
Zn3B N63 2.097(19) . ?
Zn3B I25B 2.541(15) . ?
Zn3B I26B 2.566(15) . ?
Zn4A N65 1.99(2) . ?
Zn4A N69 2.047(15) . ?
Zn4A I27A 2.431(13) . ?
Zn4A I28A 2.566(11) . ?
Zn4B N65 2.07(2) . ?
Zn4B N69 2.116(18) . ?
Zn4B I28B 2.576(11) . ?
Zn4B I27B 2.81(2) . ?
Zn5A N70 2.025(17) . ?
Zn5A N52 2.038(16) 1_556 ?
Zn5A I30A 2.535(16) . ?
Zn5A I29A 2.652(16) . ?
Zn5B N70 2.22(2) . ?
Zn5B N52 2.26(2) 1_556 ?
Zn5B I29B 2.29(3) . ?
Zn5B I30B 2.59(3) . ?
Zn6A N64 2.03(2) 3_455 ?
Zn6A N71 2.111(19) . ?
Zn6A I31A 2.25(2) . ?
Zn6A I32A 2.89(3) . ?
Zn6B N71 2.080(18) . ?
Zn6B N64 2.10(2) 3_455 ?
Zn6B I32B 2.18(3) . ?
Zn6B I31B 2.84(3) . ?
N51 C105 1.29(2) . ?
N51 C101 1.31(3) . ?
N52 C110 1.28(3) . ?
N52 C106 1.28(3) . ?
N52 Zn5A 2.038(16) 1_554 ?
N52 Zn5B 2.26(2) 1_554 ?
N53 C115 1.25(2) . ?
N53 C111 1.35(3) . ?
N54 C116 1.34(2) . ?
N54 C117 1.34(2) . ?
N55 C117 1.32(2) . ?
N55 C118 1.32(2) . ?
N56 C116 1.31(2) . ?
N56 C118 1.37(2) . ?
N57 C123 1.26(3) . ?
N57 C119 1.33(3) . ?
N58 C124 1.29(2) . ?
N58 C128 1.35(2) . ?
N58 Zn1B 2.00(2) 3_445 ?
N58 Zn1A 2.048(15) 3_445 ?
N59 C129 1.283(19) . ?
N59 C133 1.30(2) . ?
N60 C134 1.355(19) . ?
N60 C135 1.355(19) . ?
N61 C135 1.294(18) . ?
N61 C136 1.345(17) . ?
N62 C134 1.299(18) . ?
N62 C136 1.329(18) . ?
N63 C141 1.36(2) . ?
N63 C137 1.41(3) . ?
N64 C146 1.35(2) . ?
N64 C142 1.38(2) . ?
N64 Zn6A 2.03(2) 3_545 ?
N64 Zn6B 2.10(2) 3_545 ?
N65 C151 1.24(3) . ?
N65 C147 1.41(3) . ?
N66 C152 1.33(2) . ?
N66 C153 1.345(18) . ?
N67 C154 1.30(2) . ?
N67 C153 1.34(2) . ?
N68 C152 1.33(2) . ?
N68 C154 1.36(2) . ?
N69 C155 1.33(2) . ?
N69 C159 1.33(3) . ?
N70 C160 1.33(2) . ?
N70 C164 1.34(2) . ?
N71 C169 1.33(2) . ?
N71 C165 1.35(2) . ?
N72 C171 1.34(2) . ?
N72 C170 1.372(19) . ?
N73 C171 1.32(2) . ?
N73 C172 1.377(16) . ?
N74 C170 1.30(2) . ?
N74 C172 1.326(18) . ?
C101 C102 1.39(3) . ?
C101 H101 0.9300 . ?
C102 C103 1.42(2) . ?
C102 H102 0.9300 . ?
C103 C104 1.39(2) . ?
C103 C116 1.50(2) . ?
C104 C105 1.37(2) . ?
C104 H104 0.9300 . ?
C105 H105 0.9300 . ?
C106 C107 1.38(2) . ?
C106 H106 0.9300 . ?
C107 C108 1.33(3) . ?
C107 H107 0.9300 . ?
C108 C109 1.39(3) . ?
C108 C117 1.48(2) . ?
C109 C110 1.33(3) . ?
C109 H109 0.9300 . ?
C110 H110 0.9300 . ?
C111 C112 1.27(3) . ?
C111 H111 0.9300 . ?
C112 C113 1.37(2) . ?
C112 H112 0.9300 . ?
C113 C114 1.35(3) . ?
C113 C118 1.46(2) . ?
C114 C115 1.45(3) . ?
C114 H114 0.9300 . ?
C115 H115 0.9300 . ?
C119 C120 1.35(3) . ?
C119 H119 0.9300 . ?
C120 C121 1.42(2) . ?
C120 H120 0.9300 . ?
C121 C122 1.31(2) . ?
C121 C134 1.509(19) . ?
C122 C123 1.41(2) . ?
C122 H122 0.9300 . ?
C123 H123 0.9300 . ?
C124 C125 1.46(2) . ?
C124 H124 0.9300 . ?
C125 C126 1.34(2) . ?
C125 H125 0.9300 . ?
C126 C127 1.39(2) . ?
C126 C135 1.523(19) . ?
C127 C128 1.410(19) . ?
C127 H127 0.9300 . ?
C128 H128 0.9300 . ?
C129 C130 1.403(19) . ?
C129 H129 0.9300 . ?
C130 C131 1.38(2) . ?
C130 H130 0.9300 . ?
C131 C132 1.36(2) . ?
C131 C136 1.488(19) . ?
C132 C133 1.36(2) . ?
C132 H132 0.9300 . ?
C133 H133 0.9300 . ?
C137 C138 1.42(3) . ?
C137 H137 0.9300 . ?
C138 C139 1.38(3) . ?
C138 H138 0.9300 . ?
C139 C140 1.43(2) . ?
C139 C152 1.51(2) . ?
C140 C141 1.37(2) . ?
C140 H140 0.9300 . ?
C141 H141 0.9300 . ?
C142 C143 1.42(3) . ?
C142 H142 0.9300 . ?
C143 C144 1.34(2) . ?
C143 H143 0.9300 . ?
C144 C145 1.366(19) . ?
C144 C153 1.44(2) . ?
C145 C146 1.35(3) . ?
C145 H145 0.9300 . ?
C146 H146 0.9300 . ?
C147 C148 1.33(3) . ?
C147 H147 0.9300 . ?
C148 C149 1.38(3) . ?
C148 H148 0.9300 . ?
C149 C150 1.37(3) . ?
C149 C154 1.47(3) . ?
C150 C151 1.47(3) . ?
C150 H150 0.9300 . ?
C151 H151 0.9300 . ?
C155 C156 1.42(2) . ?
C155 H155 0.9300 . ?
C156 C157 1.33(3) . ?
C156 H156 0.9300 . ?
C157 C158 1.41(2) . ?
C157 C170 1.487(19) . ?
C158 C159 1.41(2) . ?
C158 H158 0.9300 . ?
C159 H159 0.9300 . ?
C160 C161 1.39(3) . ?
C160 H160 0.9300 . ?
C161 C162 1.39(2) . ?
C161 H161 0.9300 . ?
C162 C163 1.37(2) . ?
C162 C171 1.491(18) . ?
C163 C164 1.38(2) . ?
C163 H163 0.9300 . ?
C164 H164 0.9300 . ?
C165 C166 1.30(2) . ?
C165 H165 0.9300 . ?
C166 C167 1.423(19) . ?
C166 H166 0.9300 . ?
C167 C168 1.39(2) . ?
C167 C172 1.43(2) . ?
C168 C169 1.32(2) . ?
C168 H168 0.9300 . ?
C169 H169 0.9300 . ?
O201 C202 1.44(3) . ?
O201 C210 1.48(3) . ?
C202 C203 1.52(3) . ?
C202 C212 1.56(3) . ?
C202 H202 0.9800 . ?
C203 C204 1.50(3) . ?
C203 C213 1.54(3) . ?
C203 Cl21 1.82(3) . ?
C204 C205 1.53(3) . ?
C204 H20A 0.9700 . ?
C204 H20B 0.9700 . ?
C205 C211 1.59(3) . ?
C205 H20C 0.9700 . ?
C205 H20D 0.9700 . ?
C206 C215 1.51(3) . ?
C206 C207 1.55(3) . ?
C206 C211 1.62(3) . ?
C206 C216 1.63(3) . ?
C207 C208 1.35(3) . ?
C207 Br21 1.90(3) . ?
C208 C209 1.53(3) . ?
C208 H208 0.9300 . ?
C209 O218 1.42(3) . ?
C209 C210 1.54(3) . ?
C209 H209 0.9800 . ?
C210 C220 1.52(3) . ?
C210 C211 1.61(3) . ?
C211 C212 1.53(3) . ?
C212 H21A 0.9700 . ?
C212 H21B 0.9700 . ?
C213 H21C 0.9600 . ?
C213 H21D 0.9600 . ?
C213 H21E 0.9600 . ?
C215 H21F 0.9600 . ?
C215 H21G 0.9600 . ?
C215 H21H 0.9600 . ?
C216 H21I 0.9600 . ?
C216 H21J 0.9600 . ?
C216 H21K 0.9600 . ?
O218 C219 1.40(3) . ?
C219 H21L 0.9600 . ?
C219 H21M 0.9600 . ?
C219 H21N 0.9600 . ?
C220 H22A 0.9600 . ?
C220 H22B 0.9600 . ?
C220 H22C 0.9600 . ?
C90A C91A 1.52(3) . ?
C90A C95A 1.55(3) . ?
C90A H90A 0.9700 . ?
C90A H90B 0.9700 . ?
C91A C92A 1.56(3) . ?
C91A H91A 0.9700 . ?
C91A H91B 0.9700 . ?
C92A C93A 1.55(3) . ?
C92A H92A 0.9700 . ?
C92A H92B 0.9700 . ?
C93A C94A 1.54(3) . ?
C93A H93A 0.9700 . ?
C93A H93B 0.9700 . ?
C94A C95A 1.55(3) . ?
C94A H94A 0.9700 . ?
C94A H94B 0.9700 . ?
C95A H95A 0.9700 . ?
C95A H95B 0.9700 . ?
C90B C91B 1.55(3) . ?
C90B C95B 1.56(3) . ?
C90B H90C 0.9700 . ?
C90B H90D 0.9700 . ?
C91B C92B 1.55(3) . ?
C91B H91C 0.9700 . ?
C91B H91D 0.9700 . ?
C92B C93B 1.56(3) . ?
C92B H92C 0.9700 . ?
C92B H92D 0.9700 . ?
C93B C94B 1.55(3) . ?
C93B H93C 0.9700 . ?
C93B H93D 0.9700 . ?
C94B C95B 1.58(3) . ?
C94B H94C 0.9700 . ?
C94B H94D 0.9700 . ?
C95B H95C 0.9700 . ?
C95B H95D 0.9700 . ?
C90C C91C 1.53(3) . ?
C90C C95C 1.55(3) . ?
C90C H90E 0.9700 . ?
C90C H90F 0.9700 . ?
C91C C92C 1.53(3) . ?
C91C H91E 0.9700 . ?
C91C H91F 0.9700 . ?
C92C C93C 1.52(3) . ?
C92C H92E 0.9700 . ?
C92C H92F 0.9700 . ?
C93C C94C 1.55(3) . ?
C93C H93E 0.9700 . ?
C93C H93F 0.9700 . ?
C94C C95C 1.56(3) . ?
C94C H94E 0.9700 . ?
C94C H94F 0.9700 . ?
C95C H95E 0.9700 . ?
C95C H95F 0.9700 . ?
C90E C95E 1.51(3) . ?
C90E C91E 1.53(3) . ?
C90E H90G 0.9700 . ?
C90E H90H 0.9700 . ?
C92E C91E 1.50(3) . ?
C92E C93E 1.55(3) . ?
C92E H92G 0.9700 . ?
C92E H92H 0.9700 . ?
C91E H91G 0.9700 . ?
C91E H91H 0.9700 . ?
C93E C94E 1.53(3) . ?
C93E H93G 0.9700 . ?
C93E H93H 0.9700 . ?
C94E C95E 1.53(3) . ?
C94E H94G 0.9700 . ?
C94E H94H 0.9700 . ?
C95E H95G 0.9700 . ?
C95E H95H 0.9700 . ?
C90F C95F 1.53(3) . ?
C90F C91F 1.54(3) . ?
C90F H90I 0.9700 . ?
C90F H90J 0.9700 . ?
C91F C92F 1.55(3) . ?
C91F H91I 0.9700 . ?
C91F H91J 0.9700 . ?
C92F C93F 1.54(3) . ?
C92F H92I 0.9700 . ?
C92F H92J 0.9700 . ?
C93F C94F 1.54(3) . ?
C93F H93I 0.9700 . ?
C93F H93J 0.9700 . ?
C94F C95F 1.55(3) . ?
C94F H94I 0.9700 . ?
C94F H94J 0.9700 . ?
C95F H95I 0.9700 . ?
C95F H95J 0.9700 . ?
C90G C91G 1.54(3) . ?
C90G C95G 1.56(3) . ?
C90G H90K 0.9700 . ?
C90G H90L 0.9700 . ?
C91G C92G 1.55(3) . ?
C91G H91K 0.9700 . ?
C91G H91L 0.9700 . ?
C92G C93G 1.53(3) . ?
C92G H92K 0.9700 . ?
C92G H92L 0.9700 . ?
C93G C94G 1.52(3) . ?
C93G H93K 0.9700 . ?
C93G H93L 0.9700 . ?
C94G C95G 1.54(3) . ?
C94G H94K 0.9700 . ?
C94G H94L 0.9700 . ?
C95G H95K 0.9700 . ?
C95G H95L 0.9700 . ?
C90H C91H 1.51(3) . ?
C90H C95H 1.52(3) . ?
C90H H90M 0.9700 . ?
C90H H90N 0.9700 . ?
C91H C92H 1.52(3) . ?
C91H H91M 0.9700 . ?
C91H H91N 0.9700 . ?
C92H C93H 1.52(3) . ?
C92H H92M 0.9700 . ?
C92H H92N 0.9700 . ?
C93H C94H 1.51(3) . ?
C93H H93M 0.9700 . ?
C93H H93N 0.9700 . ?
C94H C95H 1.50(3) . ?
C94H H94M 0.9700 . ?
C94H H94N 0.9700 . ?
C95H H95M 0.9700 . ?
C95H H95N 0.9700 . ?
C90I C95I 1.54(3) . ?
C90I C91I 1.54(3) . ?
C90I H90O 0.9700 . ?
C90I H90P 0.9700 . ?
C91I C92I 1.54(3) . ?
C91I H91O 0.9700 . ?
C91I H91P 0.9700 . ?
C92I C93I 1.54(3) . ?
C92I H92O 0.9700 . ?
C92I H92P 0.9700 . ?
C93I C94I 1.53(3) . ?
C93I H93O 0.9700 . ?
C93I H93P 0.9700 . ?
C94I C95I 1.52(3) . ?
C94I H94O 0.9700 . ?
C94I H94P 0.9700 . ?
C95I H95O 0.9700 . ?
C95I H95P 0.9700 . ?
C90J C91J 1.52(3) . ?
C90J C95J 1.53(3) . ?
C90J H90Q 0.9700 . ?
C90J H90R 0.9700 . ?
C91J C92J 1.53(3) . ?
C91J H91Q 0.9700 . ?
C91J H91R 0.9700 . ?
C92J C93J 1.53(3) . ?
C92J H92Q 0.9700 . ?
C92J H92R 0.9700 . ?
C93J C94J 1.53(3) . ?
C93J H93Q 0.9700 . ?
C93J H93R 0.9700 . ?
C94J C95J 1.53(3) . ?
C94J H94Q 0.9700 . ?
C94J H94R 0.9700 . ?
C95J H95Q 0.9700 . ?
C95J H95R 0.9700 . ?
C90K C95K 1.54(3) . ?
C90K C91K 1.55(3) . ?
C90K H90S 0.9700 . ?
C90K H90T 0.9700 . ?
C91K C92K 1.52(3) . ?
C91K H91S 0.9700 . ?
C91K H91T 0.9700 . ?
C92K C93K 1.53(3) . ?
C92K H92S 0.9700 . ?
C92K H92T 0.9700 . ?
C93K C94K 1.55(3) . ?
C93K H93S 0.9700 . ?
C93K H93T 0.9700 . ?
C94K C95K 1.57(3) . ?
C94K H94S 0.9700 . ?
C94K H94T 0.9700 . ?
C95K H95S 0.9700 . ?
C95K H95T 0.9700 . ?
C90L C91L 1.54(3) . ?
C90L C95L 1.57(3) . ?
C90L H90U 0.9700 . ?
C90L H90V 0.9700 . ?
C91L C92L 1.54(3) . ?
C91L H91U 0.9700 . ?
C91L H91V 0.9700 . ?
C92L C93L 1.55(3) . ?
C92L H92U 0.9700 . ?
C92L H92V 0.9700 . ?
C93L C94L 1.54(3) . ?
C93L H93U 0.9700 . ?
C93L H93V 0.9700 . ?
C94L C95L 1.56(3) . ?
C94L H94U 0.9700 . ?
C94L H94V 0.9700 . ?
C95L H95U 0.9700 . ?
C95L H95V 0.9700 . ?
C90M C95M 1.55(3) . ?
C90M C91M 1.56(3) . ?
C90M H90W 0.9700 . ?
C90M H90X 0.9700 . ?
C91M C92M 1.53(3) . ?
C91M H91W 0.9700 . ?
C91M H91X 0.9700 . ?
C92M C93M 1.53(3) . ?
C92M H92W 0.9700 . ?
C92M H92X 0.9700 . ?
C93M C94M 1.56(3) . ?
C93M H93W 0.9700 . ?
C93M H93X 0.9700 . ?
C94M C95M 1.53(3) . ?
C94M H94W 0.9700 . ?
C94M H94X 0.9700 . ?
C95M H95W 0.9700 . ?
C95M H95X 0.9700 . ?
C90N C95N 1.52(3) . ?
C90N C91N 1.56(3) . ?
C90N H90Y 0.9700 . ?
C90N H90Z 0.9700 . ?
C91N C92N 1.56(3) . ?
C91N H91Y 0.9700 . ?
C91N H91Z 0.9700 . ?
C92N C93N 1.54(3) . ?
C92N H92Y 0.9700 . ?
C92N H92Z 0.9700 . ?
C93N C94N 1.56(3) . ?
C93N H93Y 0.9700 . ?
C93N H93Z 0.9700 . ?
C94N C95N 1.54(3) . ?
C94N H94Y 0.9700 . ?
C94N H94Z 0.9700 . ?
C95N H95Y 0.9700 . ?
C95N H95Z 0.9700 . ?
Cl60 C601 1.77(3) . ?
C601 C602 1.56(3) . ?
C601 H60A 0.9700 . ?
C601 H60B 0.9700 . ?
Cl61 C602 1.79(3) . ?
C602 H60C 0.9700 . ?
C602 H60D 0.9700 . ?
Cl70 C701 1.76(3) . ?
C701 C702 1.53(3) . ?
C701 H70A 0.9700 . ?
C701 H70B 0.9700 . ?
Cl71 C702 1.75(3) . ?
C702 H70C 0.9700 . ?
C702 H70D 0.9700 . ?
Cl80 C801 1.76(3) . ?
C801 C802 1.54(3) . ?
C801 H80A 0.9700 . ?
C801 H80B 0.9700 . ?
Cl81 C802 1.77(3) . ?
C802 H80C 0.9700 . ?
C802 H80D 0.9700 . ?

loop_
_geom_angle_atom_site_label_1
_geom_angle_atom_site_label_2
_geom_angle_atom_site_label_3
_geom_angle
_geom_angle_site_symmetry_1
_geom_angle_site_symmetry_3
_geom_angle_publ_flag
N51 Zn1A N58 101.7(7) . 3 ?
N51 Zn1A I21A 107.6(7) . . ?
N58 Zn1A I21A 107.6(7) 3 . ?
N51 Zn1A I22A 101.1(8) . . ?
N58 Zn1A I22A 103.7(7) 3 . ?
I21A Zn1A I22A 131.5(6) . . ?
N58 Zn1B N51 101.0(9) 3 . ?
N58 Zn1B I22B 111.1(10) 3 . ?
N51 Zn1B I22B 115.8(11) . . ?
N58 Zn1B I21B 109.6(10) 3 . ?
N51 Zn1B I21B 109.8(10) . . ?
I22B Zn1B I21B 109.2(12) . . ?
N53 Zn2A N57 104.4(14) . . ?
N53 Zn2A I24A 114.6(14) . . ?
N57 Zn2A I24A 116.8(14) . . ?
N53 Zn2A I23A 103.5(10) . . ?
N57 Zn2A I23A 107.5(11) . . ?
I24A Zn2A I23A 109.0(15) . . ?
N57 Zn2B N53 102.3(8) . . ?
N57 Zn2B I23B 108.9(7) . . ?
N53 Zn2B I23B 106.7(6) . . ?
N57 Zn2B I24B 102.3(7) . . ?
N53 Zn2B I24B 104.3(7) . . ?
I23B Zn2B I24B 129.4(6) . . ?
N63 Zn3A N59 101.3(10) . . ?
N63 Zn3A I26A 109.5(10) . . ?
N59 Zn3A I26A 115.4(10) . . ?
N63 Zn3A I25A 107.3(9) . . ?
N59 Zn3A I25A 102.5(9) . . ?
I26A Zn3A I25A 119.0(10) . . ?
N59 Zn3B N63 97.4(8) . . ?
N59 Zn3B I25B 103.3(7) . . ?
N63 Zn3B I25B 107.2(7) . . ?
N59 Zn3B I26B 106.3(7) . . ?
N63 Zn3B I26B 103.4(7) . . ?
I25B Zn3B I26B 133.8(8) . . ?
N65 Zn4A N69 103.5(8) . . ?
N65 Zn4A I27A 110.0(7) . . ?
N69 Zn4A I27A 115.6(8) . . ?
N65 Zn4A I28A 106.7(7) . . ?
N69 Zn4A I28A 104.4(6) . . ?
I27A Zn4A I28A 115.6(5) . . ?
N65 Zn4B N69 98.3(9) . . ?
N65 Zn4B I28B 106.2(8) . . ?
N69 Zn4B I28B 107.4(7) . . ?
N65 Zn4B I27B 101.3(7) . . ?
N69 Zn4B I27B 102.0(8) . . ?
I28B Zn4B I27B 135.9(8) . . ?
N70 Zn5A N52 101.5(7) . 1_556 ?
N70 Zn5A I30A 111.3(7) . . ?
N52 Zn5A I30A 109.5(8) 1_556 . ?
N70 Zn5A I29A 103.5(7) . . ?
N52 Zn5A I29A 108.7(8) 1_556 . ?
I30A Zn5A I29A 120.5(4) . . ?
N70 Zn5B N52 89.3(8) . 1_556 ?
N70 Zn5B I29B 108.7(12) . . ?
N52 Zn5B I29B 104.7(10) 1_556 . ?
N70 Zn5B I30B 99.2(11) . . ?
N52 Zn5B I30B 99.2(11) 1_556 . ?
I29B Zn5B I30B 143.0(11) . . ?
N64 Zn6A N71 101.7(10) 3_455 . ?
N64 Zn6A I31A 116.9(10) 3_455 . ?
N71 Zn6A I31A 114.2(10) . . ?
N64 Zn6A I32A 98.5(9) 3_455 . ?
N71 Zn6A I32A 99.0(9) . . ?
I31A Zn6A I32A 122.9(8) . . ?
N71 Zn6B N64 100.5(9) . 3_455 ?
N71 Zn6B I32B 116.4(9) . . ?
N64 Zn6B I32B 114.0(10) 3_455 . ?
N71 Zn6B I31B 98.0(8) . . ?
N64 Zn6B I31B 101.2(8) 3_455 . ?
I32B Zn6B I31B 123.1(8) . . ?
C105 N51 C101 115.0(17) . . ?
C105 N51 Zn1A 124.1(15) . . ?
C101 N51 Zn1A 120.7(13) . . ?
C105 N51 Zn1B 127.3(15) . . ?
C101 N51 Zn1B 117.5(13) . . ?
C110 N52 C106 119.5(15) . . ?
C110 N52 Zn5A 116.2(14) . 1_554 ?
C106 N52 Zn5A 124.0(14) . 1_554 ?
C110 N52 Zn5B 119.7(14) . 1_554 ?
C106 N52 Zn5B 120.8(15) . 1_554 ?
C115 N53 C111 113.9(19) . . ?
C115 N53 Zn2A 126.8(17) . . ?
C111 N53 Zn2A 118.7(15) . . ?
C115 N53 Zn2B 120.9(16) . . ?
C111 N53 Zn2B 125.1(14) . . ?
C116 N54 C117 113.3(14) . . ?
C117 N55 C118 116.2(16) . . ?
C116 N56 C118 114.7(14) . . ?
C123 N57 C119 116.4(16) . . ?
C123 N57 Zn2A 129.5(14) . . ?
C119 N57 Zn2A 113.4(15) . . ?
C123 N57 Zn2B 122.6(13) . . ?
C119 N57 Zn2B 120.6(14) . . ?
C124 N58 C128 118.8(14) . . ?
C124 N58 Zn1B 121.0(13) . 3_445 ?
C128 N58 Zn1B 120.2(12) . 3_445 ?
C124 N58 Zn1A 117.6(12) . 3_445 ?
C128 N58 Zn1A 123.6(11) . 3_445 ?
C129 N59 C133 117.0(14) . . ?
C129 N59 Zn3A 123.1(12) . . ?
C133 N59 Zn3A 119.9(12) . . ?
C129 N59 Zn3B 122.9(11) . . ?
C133 N59 Zn3B 120.1(12) . . ?
C134 N60 C135 112.1(12) . . ?
C135 N61 C136 114.5(12) . . ?
C134 N62 C136 116.7(13) . . ?
C141 N63 C137 117.1(15) . . ?
C141 N63 Zn3A 125.9(14) . . ?
C137 N63 Zn3A 116.1(14) . . ?
C141 N63 Zn3B 122.2(13) . . ?
C137 N63 Zn3B 120.0(13) . . ?
C146 N64 C142 118.8(16) . . ?
C146 N64 Zn6A 124.9(13) . 3_545 ?
C142 N64 Zn6A 115.8(15) . 3_545 ?
C146 N64 Zn6B 115.9(12) . 3_545 ?
C142 N64 Zn6B 125.2(15) . 3_545 ?
C151 N65 C147 119(2) . . ?
C151 N65 Zn4A 120.5(16) . . ?
C147 N65 Zn4A 120.2(15) . . ?
C151 N65 Zn4B 118.0(16) . . ?
C147 N65 Zn4B 123.1(15) . . ?
C152 N66 C153 114.9(14) . . ?
C154 N67 C153 115.5(15) . . ?
C152 N68 C154 113.2(15) . . ?
C155 N69 C159 119.1(14) . . ?
C155 N69 Zn4A 120.6(13) . . ?
C159 N69 Zn4A 120.1(12) . . ?
C155 N69 Zn4B 116.0(12) . . ?
C159 N69 Zn4B 124.4(12) . . ?
C160 N70 C164 119.7(15) . . ?
C160 N70 Zn5A 115.0(13) . . ?
C164 N70 Zn5A 125.0(11) . . ?
C160 N70 Zn5B 118.6(14) . . ?
C164 N70 Zn5B 120.4(11) . . ?
C169 N71 C165 116.3(14) . . ?
C169 N71 Zn6B 117.9(13) . . ?
C165 N71 Zn6B 125.5(11) . . ?
C169 N71 Zn6A 125.9(13) . . ?
C165 N71 Zn6A 116.6(12) . . ?
C171 N72 C170 111.8(13) . . ?
C171 N73 C172 113.8(12) . . ?
C170 N74 C172 116.2(12) . . ?
N51 C101 C102 125.9(17) . . ?
N51 C101 H101 117.0 . . ?
C102 C101 H101 117.0 . . ?
C101 C102 C103 115.2(19) . . ?
C101 C102 H102 122.4 . . ?
C103 C102 H102 122.4 . . ?
C104 C103 C102 117.7(17) . . ?
C104 C103 C116 123.6(15) . . ?
C102 C103 C116 118.5(17) . . ?
C105 C104 C103 117.6(15) . . ?
C105 C104 H104 121.2 . . ?
C103 C104 H104 121.2 . . ?
N51 C105 C104 127.0(18) . . ?
N51 C105 H105 116.5 . . ?
C104 C105 H105 116.5 . . ?
N52 C106 C107 122.4(19) . . ?
N52 C106 H106 118.8 . . ?
C107 C106 H106 118.8 . . ?
C108 C107 C106 119.8(18) . . ?
C108 C107 H107 120.1 . . ?
C106 C107 H107 120.1 . . ?
C107 C108 C109 114.3(16) . . ?
C107 C108 C117 122.8(16) . . ?
C109 C108 C117 122.6(18) . . ?
C110 C109 C108 122(2) . . ?
C110 C109 H109 118.9 . . ?
C108 C109 H109 118.9 . . ?
N52 C110 C109 121(2) . . ?
N52 C110 H110 119.4 . . ?
C109 C110 H110 119.4 . . ?
C112 C111 N53 126(2) . . ?
C112 C111 H111 117.0 . . ?
N53 C111 H111 117.0 . . ?
C111 C112 C113 119(2) . . ?
C111 C112 H112 120.6 . . ?
C113 C112 H112 120.6 . . ?
C114 C113 C112 120(2) . . ?
C114 C113 C118 116.7(16) . . ?
C112 C113 C118 123.3(19) . . ?
C113 C114 C115 113.3(18) . . ?
C113 C114 H114 123.3 . . ?
C115 C114 H114 123.3 . . ?
N53 C115 C114 127(2) . . ?
N53 C115 H115 116.7 . . ?
C114 C115 H115 116.7 . . ?
N56 C116 N54 126.8(16) . . ?
N56 C116 C103 117.2(14) . . ?
N54 C116 C103 115.8(16) . . ?
N55 C117 N54 125.4(15) . . ?
N55 C117 C108 118.5(15) . . ?
N54 C117 C108 116.1(16) . . ?
N55 C118 N56 123.3(17) . . ?
N55 C118 C113 120.4(16) . . ?
N56 C118 C113 116.3(14) . . ?
N57 C119 C120 124(2) . . ?
N57 C119 H119 117.9 . . ?
C120 C119 H119 117.9 . . ?
C119 C120 C121 117.5(18) . . ?
C119 C120 H120 121.3 . . ?
C121 C120 H120 121.3 . . ?
C122 C121 C120 118.0(16) . . ?
C122 C121 C134 124.7(16) . . ?
C120 C121 C134 117.2(14) . . ?
C121 C122 C123 118.8(18) . . ?
C121 C122 H122 120.6 . . ?
C123 C122 H122 120.6 . . ?
N57 C123 C122 124.6(17) . . ?
N57 C123 H123 117.7 . . ?
C122 C123 H123 117.7 . . ?
N58 C124 C125 122.9(15) . . ?
N58 C124 H124 118.6 . . ?
C125 C124 H124 118.6 . . ?
C126 C125 C124 117.2(15) . . ?
C126 C125 H125 121.4 . . ?
C124 C125 H125 121.4 . . ?
C125 C126 C127 120.8(15) . . ?
C125 C126 C135 121.2(13) . . ?
C127 C126 C135 117.9(13) . . ?
C126 C127 C128 118.6(14) . . ?
C126 C127 H127 120.7 . . ?
C128 C127 H127 120.7 . . ?
N58 C128 C127 121.3(15) . . ?
N58 C128 H128 119.4 . . ?
C127 C128 H128 119.4 . . ?
N59 C129 C130 123.1(15) . . ?
N59 C129 H129 118.4 . . ?
C130 C129 H129 118.4 . . ?
C131 C130 C129 118.0(15) . . ?
C131 C130 H130 121.0 . . ?
C129 C130 H130 121.0 . . ?
C132 C131 C130 117.9(15) . . ?
C132 C131 C136 119.9(14) . . ?
C130 C131 C136 122.1(14) . . ?
C133 C132 C131 117.8(17) . . ?
C133 C132 H132 121.1 . . ?
C131 C132 H132 121.1 . . ?
N59 C133 C132 125.5(16) . . ?
N59 C133 H133 117.2 . . ?
C132 C133 H133 117.2 . . ?
N62 C134 N60 125.1(12) . . ?
N62 C134 C121 118.6(13) . . ?
N60 C134 C121 116.3(13) . . ?
N61 C135 N60 127.5(13) . . ?
N61 C135 C126 116.1(12) . . ?
N60 C135 C126 116.4(13) . . ?
N62 C136 N61 123.7(13) . . ?
N62 C136 C131 116.9(13) . . ?
N61 C136 C131 119.4(12) . . ?
N63 C137 C138 123(2) . . ?
N63 C137 H137 118.4 . . ?
C138 C137 H137 118.4 . . ?
C139 C138 C137 116(2) . . ?
C139 C138 H138 122.2 . . ?
C137 C138 H138 122.2 . . ?
C138 C139 C140 122.6(16) . . ?
C138 C139 C152 118.4(17) . . ?
C140 C139 C152 118.8(16) . . ?
C141 C140 C139 117.2(18) . . ?
C141 C140 H140 121.4 . . ?
C139 C140 H140 121.4 . . ?
N63 C141 C140 123.8(17) . . ?
N63 C141 H141 118.1 . . ?
C140 C141 H141 118.1 . . ?
N64 C142 C143 116.5(19) . . ?
N64 C142 H142 121.8 . . ?
C143 C142 H142 121.8 . . ?
C144 C143 C142 122.7(16) . . ?
C144 C143 H143 118.7 . . ?
C142 C143 H143 118.7 . . ?
C143 C144 C145 118.8(18) . . ?
C143 C144 C153 121.4(13) . . ?
C145 C144 C153 119.7(18) . . ?
C146 C145 C144 118.9(19) . . ?
C146 C145 H145 120.6 . . ?
C144 C145 H145 120.6 . . ?
N64 C146 C145 122.9(16) . . ?
N64 C146 H146 118.6 . . ?
C145 C146 H146 118.6 . . ?
C148 C147 N65 119(2) . . ?
C148 C147 H147 120.7 . . ?
N65 C147 H147 120.7 . . ?
C147 C148 C149 126.7(19) . . ?
C147 C148 H148 116.6 . . ?
C149 C148 H148 116.6 . . ?
C150 C149 C148 112(2) . . ?
C150 C149 C154 120.8(19) . . ?
C148 C149 C154 126.9(17) . . ?
C149 C150 C151 121(2) . . ?
C149 C150 H150 119.7 . . ?
C151 C150 H150 119.7 . . ?
N65 C151 C150 122(2) . . ?
N65 C151 H151 119.2 . . ?
C150 C151 H151 119.2 . . ?
N66 C152 N68 126.0(13) . . ?
N66 C152 C139 118.4(15) . . ?
N68 C152 C139 115.5(15) . . ?
N67 C153 N66 124.0(16) . . ?
N67 C153 C144 117.4(13) . . ?
N66 C153 C144 118.6(15) . . ?
N67 C154 N68 126.0(18) . . ?
N67 C154 C149 119.2(16) . . ?
N68 C154 C149 114.8(17) . . ?
N69 C155 C156 120.9(18) . . ?
N69 C155 H155 119.6 . . ?
C156 C155 H155 119.6 . . ?
C157 C156 C155 121.2(18) . . ?
C157 C156 H156 119.4 . . ?
C155 C156 H156 119.4 . . ?
C156 C157 C158 118.3(14) . . ?
C156 C157 C170 121.9(15) . . ?
C158 C157 C170 119.7(16) . . ?
C159 C158 C157 118.1(17) . . ?
C159 C158 H158 120.9 . . ?
C157 C158 H158 120.9 . . ?
N69 C159 C158 122.0(17) . . ?
N69 C159 H159 119.0 . . ?
C158 C159 H159 119.0 . . ?
N70 C160 C161 120.7(18) . . ?
N70 C160 H160 119.6 . . ?
C161 C160 H160 119.6 . . ?
C160 C161 C162 119.8(17) . . ?
C160 C161 H161 120.1 . . ?
C162 C161 H161 120.1 . . ?
C163 C162 C161 116.3(14) . . ?
C163 C162 C171 123.6(13) . . ?
C161 C162 C171 119.7(13) . . ?
C162 C163 C164 121.4(13) . . ?
C162 C163 H163 119.3 . . ?
C164 C163 H163 119.3 . . ?
N70 C164 C163 120.8(13) . . ?
N70 C164 H164 119.6 . . ?
C163 C164 H164 119.6 . . ?
C166 C165 N71 123.1(14) . . ?
C166 C165 H165 118.4 . . ?
N71 C165 H165 118.4 . . ?
C165 C166 C167 121.0(15) . . ?
C165 C166 H166 119.5 . . ?
C167 C166 H166 119.5 . . ?
C168 C167 C166 114.4(15) . . ?
C168 C167 C172 122.6(14) . . ?
C166 C167 C172 123.0(14) . . ?
C169 C168 C167 120.6(15) . . ?
C169 C168 H168 119.7 . . ?
C167 C168 H168 119.7 . . ?
C168 C169 N71 123.8(15) . . ?
C168 C169 H169 118.1 . . ?
N71 C169 H169 118.1 . . ?
N74 C170 N72 126.3(14) . . ?
N74 C170 C157 122.4(14) . . ?
N72 C170 C157 111.0(15) . . ?
N73 C171 N72 127.9(13) . . ?
N73 C171 C162 116.3(13) . . ?
N72 C171 C162 115.6(13) . . ?
N74 C172 N73 123.7(13) . . ?
N74 C172 C167 119.8(12) . . ?
N73 C172 C167 116.4(12) . . ?
C202 O201 C210 113(4) . . ?
O201 C202 C203 108(4) . . ?
O201 C202 C212 101(4) . . ?
C203 C202 C212 108(4) . . ?
O201 C202 H202 113.4 . . ?
C203 C202 H202 113.4 . . ?
C212 C202 H202 113.4 . . ?
C204 C203 C202 119(5) . . ?
C204 C203 C213 104(5) . . ?
C202 C203 C213 131(6) . . ?
C204 C203 Cl21 103(4) . . ?
C202 C203 Cl21 98(3) . . ?
C213 C203 Cl21 95(4) . . ?
C203 C204 C205 96(5) . . ?
C203 C204 H20A 112.6 . . ?
C205 C204 H20A 112.6 . . ?
C203 C204 H20B 112.6 . . ?
C205 C204 H20B 112.6 . . ?
H20A C204 H20B 110.1 . . ?
C204 C205 C211 125(5) . . ?
C204 C205 H20C 106.0 . . ?
C211 C205 H20C 106.0 . . ?
C204 C205 H20D 106.0 . . ?
C211 C205 H20D 106.0 . . ?
H20C C205 H20D 106.3 . . ?
C215 C206 C207 110(5) . . ?
C215 C206 C211 118(5) . . ?
C207 C206 C211 109(3) . . ?
C215 C206 C216 101(4) . . ?
C207 C206 C216 119(5) . . ?
C211 C206 C216 101(4) . . ?
C208 C207 C206 125(4) . . ?
C208 C207 Br21 117(4) . . ?
C206 C207 Br21 117(3) . . ?
C207 C208 C209 126(5) . . ?
C207 C208 H208 116.9 . . ?
C209 C208 H208 116.9 . . ?
O218 C209 C208 109(5) . . ?
O218 C209 C210 119(6) . . ?
C208 C209 C210 106(4) . . ?
O218 C209 H209 107.5 . . ?
C208 C209 H209 107.5 . . ?
C210 C209 H209 107.5 . . ?
O201 C210 C220 105(4) . . ?
O201 C210 C209 119(4) . . ?
C220 C210 C209 93(4) . . ?
O201 C210 C211 99(3) . . ?
C220 C210 C211 124(5) . . ?
C209 C210 C211 117(4) . . ?
C212 C211 C205 108(2) . . ?
C212 C211 C210 97(4) . . ?
C205 C211 C210 108(4) . . ?
C212 C211 C206 116(4) . . ?
C205 C211 C206 121(4) . . ?
C210 C211 C206 104(3) . . ?
C211 C212 C202 100(4) . . ?
C211 C212 H21A 111.8 . . ?
C202 C212 H21A 111.8 . . ?
C211 C212 H21B 111.8 . . ?
C202 C212 H21B 111.8 . . ?
H21A C212 H21B 109.5 . . ?
C203 C213 H21C 109.5 . . ?
C203 C213 H21D 109.5 . . ?
H21C C213 H21D 109.5 . . ?
C203 C213 H21E 109.5 . . ?
H21C C213 H21E 109.5 . . ?
H21D C213 H21E 109.5 . . ?
C206 C215 H21F 109.5 . . ?
C206 C215 H21G 109.5 . . ?
H21F C215 H21G 109.5 . . ?
C206 C215 H21H 109.5 . . ?
H21F C215 H21H 109.5 . . ?
H21G C215 H21H 109.5 . . ?
C206 C216 H21I 109.5 . . ?
C206 C216 H21J 109.5 . . ?
H21I C216 H21J 109.5 . . ?
C206 C216 H21K 109.5 . . ?
H21I C216 H21K 109.5 . . ?
H21J C216 H21K 109.5 . . ?
C219 O218 C209 123(7) . . ?
O218 C219 H21L 109.5 . . ?
O218 C219 H21M 109.5 . . ?
H21L C219 H21M 109.5 . . ?
O218 C219 H21N 109.5 . . ?
H21L C219 H21N 109.5 . . ?
H21M C219 H21N 109.5 . . ?
C210 C220 H22A 109.5 . . ?
C210 C220 H22B 109.5 . . ?
H22A C220 H22B 109.5 . . ?
C210 C220 H22C 109.5 . . ?
H22A C220 H22C 109.5 . . ?
H22B C220 H22C 109.5 . . ?
C91A C90A C95A 103(3) . . ?
C91A C90A H90A 111.2 . . ?
C95A C90A H90A 111.2 . . ?
C91A C90A H90B 111.2 . . ?
C95A C90A H90B 111.2 . . ?
H90A C90A H90B 109.1 . . ?
C90A C91A C92A 106(3) . . ?
C90A C91A H91A 110.6 . . ?
C92A C91A H91A 110.6 . . ?
C90A C91A H91B 110.6 . . ?
C92A C91A H91B 110.6 . . ?
H91A C91A H91B 108.7 . . ?
C93A C92A C91A 104(3) . . ?
C93A C92A H92A 110.9 . . ?
C91A C92A H92A 110.9 . . ?
C93A C92A H92B 110.9 . . ?
C91A C92A H92B 110.9 . . ?
H92A C92A H92B 108.9 . . ?
C94A C93A C92A 100(3) . . ?
C94A C93A H93A 111.7 . . ?
C92A C93A H93A 111.7 . . ?
C94A C93A H93B 111.7 . . ?
C92A C93A H93B 111.7 . . ?
H93A C93A H93B 109.5 . . ?
C93A C94A C95A 108(3) . . ?
C93A C94A H94A 110.0 . . ?
C95A C94A H94A 110.0 . . ?
C93A C94A H94B 110.0 . . ?
C95A C94A H94B 110.0 . . ?
H94A C94A H94B 108.4 . . ?
C94A C95A C90A 107(4) . . ?
C94A C95A H95A 110.3 . . ?
C90A C95A H95A 110.3 . . ?
C94A C95A H95B 110.3 . . ?
C90A C95A H95B 110.3 . . ?
H95A C95A H95B 108.5 . . ?
C91B C90B C95B 108(3) . . ?
C91B C90B H90C 110.1 . . ?
C95B C90B H90C 110.1 . . ?
C91B C90B H90D 110.1 . . ?
C95B C90B H90D 110.1 . . ?
H90C C90B H90D 108.5 . . ?
C90B C91B C92B 103(3) . . ?
C90B C91B H91C 111.2 . . ?
C92B C91B H91C 111.2 . . ?
C90B C91B H91D 111.2 . . ?
C92B C91B H91D 111.2 . . ?
H91C C91B H91D 109.1 . . ?
C91B C92B C93B 109(4) . . ?
C91B C92B H92C 109.8 . . ?
C93B C92B H92C 109.8 . . ?
C91B C92B H92D 109.8 . . ?
C93B C92B H92D 109.8 . . ?
H92C C92B H92D 108.2 . . ?
C94B C93B C92B 105(3) . . ?
C94B C93B H93C 110.7 . . ?
C92B C93B H93C 110.7 . . ?
C94B C93B H93D 110.7 . . ?
C92B C93B H93D 110.7 . . ?
H93C C93B H93D 108.8 . . ?
C93B C94B C95B 105(3) . . ?
C93B C94B H94C 110.7 . . ?
C95B C94B H94C 110.7 . . ?
C93B C94B H94D 110.7 . . ?
C95B C94B H94D 110.7 . . ?
H94C C94B H94D 108.8 . . ?
C90B C95B C94B 107(3) . . ?
C90B C95B H95C 110.3 . . ?
C94B C95B H95C 110.3 . . ?
C90B C95B H95D 110.3 . . ?
C94B C95B H95D 110.3 . . ?
H95C C95B H95D 108.6 . . ?
C91C C90C C95C 106(3) . . ?
C91C C90C H90E 110.6 . . ?
C95C C90C H90E 110.6 . . ?
C91C C90C H90F 110.6 . . ?
C95C C90C H90F 110.6 . . ?
H90E C90C H90F 108.7 . . ?
C90C C91C C92C 103(3) . . ?
C90C C91C H91E 111.2 . . ?
C92C C91C H91E 111.3 . . ?
C90C C91C H91F 111.3 . . ?
C92C C91C H91F 111.3 . . ?
H91E C91C H91F 109.2 . . ?
C93C C92C C91C 114(4) . . ?
C93C C92C H92E 108.8 . . ?
C91C C92C H92E 108.8 . . ?
C93C C92C H92F 108.8 . . ?
C91C C92C H92F 108.8 . . ?
H92E C92C H92F 107.7 . . ?
C92C C93C C94C 113(3) . . ?
C92C C93C H93E 109.1 . . ?
C94C C93C H93E 109.1 . . ?
C92C C93C H93F 109.1 . . ?
C94C C93C H93F 109.1 . . ?
H93E C93C H93F 107.8 . . ?
C93C C94C C95C 101(3) . . ?
C93C C94C H94E 111.5 . . ?
C95C C94C H94E 111.5 . . ?
C93C C94C H94F 111.5 . . ?
C95C C94C H94F 111.5 . . ?
H94E C94C H94F 109.3 . . ?
C90C C95C C94C 107(3) . . ?
C90C C95C H95E 110.4 . . ?
C94C C95C H95E 110.4 . . ?
C90C C95C H95F 110.4 . . ?
C94C C95C H95F 110.4 . . ?
H95E C95C H95F 108.6 . . ?
C95E C90E C91E 123(3) . . ?
C95E C90E H90G 106.5 . . ?
C91E C90E H90G 106.5 . . ?
C95E C90E H90H 106.5 . . ?
C91E C90E H90H 106.5 . . ?
H90G C90E H90H 106.5 . . ?
C91E C92E C93E 107(3) . . ?
C91E C92E H92G 110.3 . . ?
C93E C92E H92G 110.3 . . ?
C91E C92E H92H 110.3 . . ?
C93E C92E H92H 110.3 . . ?
H92G C92E H92H 108.6 . . ?
C92E C91E C90E 115(3) . . ?
C92E C91E H91G 108.5 . . ?
C90E C91E H91G 108.5 . . ?
C92E C91E H91H 108.5 . . ?
C90E C91E H91H 108.5 . . ?
H91G C91E H91H 107.5 . . ?
C94E C93E C92E 112(4) . . ?
C94E C93E H93G 109.3 . . ?
C92E C93E H93G 109.3 . . ?
C94E C93E H93H 109.3 . . ?
C92E C93E H93H 109.3 . . ?
H93G C93E H93H 108.0 . . ?
C93E C94E C95E 111(3) . . ?
C93E C94E H94G 109.3 . . ?
C95E C94E H94G 109.3 . . ?
C93E C94E H94H 109.3 . . ?
C95E C94E H94H 109.3 . . ?
H94G C94E H94H 108.0 . . ?
C90E C95E C94E 114(3) . . ?
C90E C95E H95G 108.8 . . ?
C94E C95E H95G 108.8 . . ?
C90E C95E H95H 108.8 . . ?
C94E C95E H95H 108.8 . . ?
H95G C95E H95H 107.7 . . ?
C95F C90F C91F 111(4) . . ?
C95F C90F H90I 109.4 . . ?
C91F C90F H90I 109.4 . . ?
C95F C90F H90J 109.4 . . ?
C91F C90F H90J 109.4 . . ?
H90I C90F H90J 108.0 . . ?
C90F C91F C92F 106(3) . . ?
C90F C91F H91I 110.6 . . ?
C92F C91F H91I 110.6 . . ?
C90F C91F H91J 110.6 . . ?
C92F C91F H91J 110.6 . . ?
H91I C91F H91J 108.7 . . ?
C93F C92F C91F 110(4) . . ?
C93F C92F H92I 109.6 . . ?
C91F C92F H92I 109.6 . . ?
C93F C92F H92J 109.6 . . ?
C91F C92F H92J 109.6 . . ?
H92I C92F H92J 108.2 . . ?
C94F C93F C92F 109(4) . . ?
C94F C93F H93I 109.9 . . ?
C92F C93F H93I 109.9 . . ?
C94F C93F H93J 109.9 . . ?
C92F C93F H93J 109.9 . . ?
H93I C93F H93J 108.3 . . ?
C93F C94F C95F 107(3) . . ?
C93F C94F H94I 110.4 . . ?
C95F C94F H94I 110.4 . . ?
C93F C94F H94J 110.4 . . ?
C95F C94F H94J 110.4 . . ?
H94I C94F H94J 108.6 . . ?
C90F C95F C94F 110(4) . . ?
C90F C95F H95I 109.7 . . ?
C94F C95F H95I 109.7 . . ?
C90F C95F H95J 109.7 . . ?
C94F C95F H95J 109.7 . . ?
H95I C95F H95J 108.2 . . ?
C91G C90G C95G 110(3) . . ?
C91G C90G H90K 109.7 . . ?
C95G C90G H90K 109.7 . . ?
C91G C90G H90L 109.7 . . ?
C95G C90G H90L 109.7 . . ?
H90K C90G H90L 108.2 . . ?
C90G C91G C92G 111(3) . . ?
C90G C91G H91K 109.4 . . ?
C92G C91G H91K 109.4 . . ?
C90G C91G H91L 109.4 . . ?
C92G C91G H91L 109.4 . . ?
H91K C91G H91L 108.0 . . ?
C93G C92G C91G 114(3) . . ?
C93G C92G H92K 108.7 . . ?
C91G C92G H92K 108.7 . . ?
C93G C92G H92L 108.7 . . ?
C91G C92G H92L 108.7 . . ?
H92K C92G H92L 107.6 . . ?
C94G C93G C92G 110(3) . . ?
C94G C93G H93K 109.6 . . ?
C92G C93G H93K 109.6 . . ?
C94G C93G H93L 109.6 . . ?
C92G C93G H93L 109.6 . . ?
H93K C93G H93L 108.1 . . ?
C93G C94G C95G 112(3) . . ?
C93G C94G H94K 109.3 . . ?
C95G C94G H94K 109.3 . . ?
C93G C94G H94L 109.3 . . ?
C95G C94G H94L 109.3 . . ?
H94K C94G H94L 107.9 . . ?
C94G C95G C90G 100(3) . . ?
C94G C95G H95K 111.7 . . ?
C90G C95G H95K 111.7 . . ?
C94G C95G H95L 111.7 . . ?
C90G C95G H95L 111.7 . . ?
H95K C95G H95L 109.5 . . ?
C91H C90H C95H 109(3) . . ?
C91H C90H H90M 109.9 . . ?
C95H C90H H90M 109.9 . . ?
C91H C90H H90N 109.9 . . ?
C95H C90H H90N 109.9 . . ?
H90M C90H H90N 108.3 . . ?
C90H C91H C92H 110(4) . . ?
C90H C91H H91M 109.6 . . ?
C92H C91H H91M 109.6 . . ?
C90H C91H H91N 109.6 . . ?
C92H C91H H91N 109.6 . . ?
H91M C91H H91N 108.2 . . ?
C93H C92H C91H 114(3) . . ?
C93H C92H H92M 108.9 . . ?
C91H C92H H92M 108.9 . . ?
C93H C92H H92N 108.9 . . ?
C91H C92H H92N 108.9 . . ?
H92M C92H H92N 107.7 . . ?
C94H C93H C92H 115(3) . . ?
C94H C93H H93M 108.6 . . ?
C92H C93H H93M 108.6 . . ?
C94H C93H H93N 108.6 . . ?
C92H C93H H93N 108.6 . . ?
H93M C93H H93N 107.6 . . ?
C95H C94H C93H 119(3) . . ?
C95H C94H H94M 107.6 . . ?
C93H C94H H94M 107.6 . . ?
C95H C94H H94N 107.6 . . ?
C93H C94H H94N 107.6 . . ?
H94M C94H H94N 107.0 . . ?
C94H C95H C90H 116(3) . . ?
C94H C95H H95M 108.2 . . ?
C90H C95H H95M 108.2 . . ?
C94H C95H H95N 108.2 . . ?
C90H C95H H95N 108.2 . . ?
H95M C95H H95N 107.3 . . ?
C95I C90I C91I 106(4) . . ?
C95I C90I H90O 110.5 . . ?
C91I C90I H90O 110.5 . . ?
C95I C90I H90P 110.5 . . ?
C91I C90I H90P 110.5 . . ?
H90O C90I H90P 108.7 . . ?
C92I C91I C90I 109(3) . . ?
C92I C91I H91O 109.8 . . ?
C90I C91I H91O 109.8 . . ?
C92I C91I H91P 109.8 . . ?
C90I C91I H91P 109.8 . . ?
H91O C91I H91P 108.2 . . ?
C93I C92I C91I 110(3) . . ?
C93I C92I H92O 109.6 . . ?
C91I C92I H92O 109.6 . . ?
C93I C92I H92P 109.6 . . ?
C91I C92I H92P 109.6 . . ?
H92O C92I H92P 108.1 . . ?
C94I C93I C92I 112(4) . . ?
C94I C93I H93O 109.2 . . ?
C92I C93I H93O 109.2 . . ?
C94I C93I H93P 109.2 . . ?
C92I C93I H93P 109.2 . . ?
H93O C93I H93P 107.9 . . ?
C95I C94I C93I 110(3) . . ?
C95I C94I H94O 109.8 . . ?
C93I C94I H94O 109.8 . . ?
C95I C94I H94P 109.8 . . ?
C93I C94I H94P 109.8 . . ?
H94O C94I H94P 108.2 . . ?
C94I C95I C90I 112(3) . . ?
C94I C95I H95O 109.3 . . ?
C90I C95I H95O 109.3 . . ?
C94I C95I H95P 109.3 . . ?
C90I C95I H95P 109.3 . . ?
H95O C95I H95P 107.9 . . ?
C91J C90J C95J 116(4) . . ?
C91J C90J H90Q 108.4 . . ?
C95J C90J H90Q 108.4 . . ?
C91J C90J H90R 108.4 . . ?
C95J C90J H90R 108.4 . . ?
H90Q C90J H90R 107.4 . . ?
C90J C91J C92J 113(3) . . ?
C90J C91J H91Q 109.0 . . ?
C92J C91J H91Q 109.0 . . ?
C90J C91J H91R 109.0 . . ?
C92J C91J H91R 109.0 . . ?
H91Q C91J H91R 107.8 . . ?
C93J C92J C91J 111(4) . . ?
C93J C92J H92Q 109.5 . . ?
C91J C92J H92Q 109.5 . . ?
C93J C92J H92R 109.5 . . ?
C91J C92J H92R 109.5 . . ?
H92Q C92J H92R 108.1 . . ?
C92J C93J C94J 112(4) . . ?
C92J C93J H93Q 109.3 . . ?
C94J C93J H93Q 109.3 . . ?
C92J C93J H93R 109.3 . . ?
C94J C93J H93R 109.3 . . ?
H93Q C93J H93R 107.9 . . ?
C93J C94J C95J 113(3) . . ?
C93J C94J H94Q 109.0 . . ?
C95J C94J H94Q 109.0 . . ?
C93J C94J H94R 109.0 . . ?
C95J C94J H94R 109.0 . . ?
H94Q C94J H94R 107.8 . . ?
C90J C95J C94J 113(4) . . ?
C90J C95J H95Q 108.9 . . ?
C94J C95J H95Q 108.9 . . ?
C90J C95J H95R 108.9 . . ?
C94J C95J H95R 108.9 . . ?
H95Q C95J H95R 107.7 . . ?
C95K C90K C91K 112(4) . . ?
C95K C90K H90S 109.2 . . ?
C91K C90K H90S 109.2 . . ?
C95K C90K H90T 109.2 . . ?
C91K C90K H90T 109.2 . . ?
H90S C90K H90T 107.9 . . ?
C92K C91K C90K 112(3) . . ?
C92K C91K H91S 109.2 . . ?
C90K C91K H91S 109.2 . . ?
C92K C91K H91T 109.2 . . ?
C90K C91K H91T 109.2 . . ?
H91S C91K H91T 107.9 . . ?
C91K C92K C93K 113(4) . . ?
C91K C92K H92S 109.0 . . ?
C93K C92K H92S 109.0 . . ?
C91K C92K H92T 109.0 . . ?
C93K C92K H92T 109.0 . . ?
H92S C92K H92T 107.8 . . ?
C92K C93K C94K 112(4) . . ?
C92K C93K H93S 109.2 . . ?
C94K C93K H93S 109.2 . . ?
C92K C93K H93T 109.2 . . ?
C94K C93K H93T 109.2 . . ?
H93S C93K H93T 107.9 . . ?
C93K C94K C95K 104(4) . . ?
C93K C94K H94S 110.9 . . ?
C95K C94K H94S 110.9 . . ?
C93K C94K H94T 110.9 . . ?
C95K C94K H94T 110.9 . . ?
H94S C94K H94T 108.9 . . ?
C90K C95K C94K 105(4) . . ?
C90K C95K H95S 110.7 . . ?
C94K C95K H95S 110.7 . . ?
C90K C95K H95T 110.7 . . ?
C94K C95K H95T 110.7 . . ?
H95S C95K H95T 108.8 . . ?
C91L C90L C95L 106(4) . . ?
C91L C90L H90U 110.4 . . ?
C95L C90L H90U 110.4 . . ?
C91L C90L H90V 110.4 . . ?
C95L C90L H90V 110.4 . . ?
H90U C90L H90V 108.6 . . ?
C92L C91L C90L 112(4) . . ?
C92L C91L H91U 109.3 . . ?
C90L C91L H91U 109.3 . . ?
C92L C91L H91V 109.3 . . ?
C90L C91L H91V 109.3 . . ?
H91U C91L H91V 107.9 . . ?
C91L C92L C93L 107(3) . . ?
C91L C92L H92U 110.4 . . ?
C93L C92L H92U 110.4 . . ?
C91L C92L H92V 110.4 . . ?
C93L C92L H92V 110.4 . . ?
H92U C92L H92V 108.6 . . ?
C94L C93L C92L 116(4) . . ?
C94L C93L H93U 108.3 . . ?
C92L C93L H93U 108.3 . . ?
C94L C93L H93V 108.3 . . ?
C92L C93L H93V 108.3 . . ?
H93U C93L H93V 107.4 . . ?
C93L C94L C95L 105(4) . . ?
C93L C94L H94U 110.7 . . ?
C95L C94L H94U 110.7 . . ?
C93L C94L H94V 110.7 . . ?
C95L C94L H94V 110.7 . . ?
H94U C94L H94V 108.8 . . ?
C94L C95L C90L 99(3) . . ?
C94L C95L H95U 112.0 . . ?
C90L C95L H95U 112.0 . . ?
C94L C95L H95V 112.0 . . ?
C90L C95L H95V 112.0 . . ?
H95U C95L H95V 109.7 . . ?
C95M C90M C91M 104(3) . . ?
C95M C90M H90W 110.9 . . ?
C91M C90M H90W 110.9 . . ?
C95M C90M H90X 110.9 . . ?
C91M C90M H90X 110.9 . . ?
H90W C90M H90X 108.9 . . ?
C92M C91M C90M 107(4) . . ?
C92M C91M H91W 110.2 . . ?
C90M C91M H91W 110.2 . . ?
C92M C91M H91X 110.2 . . ?
C90M C91M H91X 110.2 . . ?
H91W C91M H91X 108.5 . . ?
C93M C92M C91M 114(4) . . ?
C93M C92M H92W 108.7 . . ?
C91M C92M H92W 108.7 . . ?
C93M C92M H92X 108.7 . . ?
C91M C92M H92X 108.7 . . ?
H92W C92M H92X 107.6 . . ?
C92M C93M C94M 106(4) . . ?
C92M C93M H93W 110.5 . . ?
C94M C93M H93W 110.5 . . ?
C92M C93M H93X 110.5 . . ?
C94M C93M H93X 110.5 . . ?
H93W C93M H93X 108.7 . . ?
C95M C94M C93M 107(4) . . ?
C95M C94M H94W 110.2 . . ?
C93M C94M H94W 110.2 . . ?
C95M C94M H94X 110.2 . . ?
C93M C94M H94X 110.2 . . ?
H94W C94M H94X 108.5 . . ?
C94M C95M C90M 110(4) . . ?
C94M C95M H95W 109.6 . . ?
C90M C95M H95W 109.6 . . ?
C94M C95M H95X 109.6 . . ?
C90M C95M H95X 109.6 . . ?
H95W C95M H95X 108.1 . . ?
C95N C90N C91N 112(4) . . ?
C95N C90N H90Y 109.2 . . ?
C91N C90N H90Y 109.2 . . ?
C95N C90N H90Z 109.2 . . ?
C91N C90N H90Z 109.2 . . ?
H90Y C90N H90Z 107.9 . . ?
C90N C91N C92N 106(4) . . ?
C90N C91N H91Y 110.5 . . ?
C92N C91N H91Y 110.5 . . ?
C90N C91N H91Z 110.5 . . ?
C92N C91N H91Z 110.5 . . ?
H91Y C91N H91Z 108.7 . . ?
C93N C92N C91N 101(3) . . ?
C93N C92N H92Y 111.6 . . ?
C91N C92N H92Y 111.6 . . ?
C93N C92N H92Z 111.6 . . ?
C91N C92N H92Z 111.6 . . ?
H92Y C92N H92Z 109.4 . . ?
C92N C93N C94N 107(4) . . ?
C92N C93N H93Y 110.4 . . ?
C94N C93N H93Y 110.4 . . ?
C92N C93N H93Z 110.4 . . ?
C94N C93N H93Z 110.4 . . ?
H93Y C93N H93Z 108.6 . . ?
C95N C94N C93N 114(4) . . ?
C95N C94N H94Y 108.7 . . ?
C93N C94N H94Y 108.7 . . ?
C95N C94N H94Z 108.7 . . ?
C93N C94N H94Z 108.7 . . ?
H94Y C94N H94Z 107.6 . . ?
C90N C95N C94N 110(4) . . ?
C90N C95N H95Y 109.6 . . ?
C94N C95N H95Y 109.6 . . ?
C90N C95N H95Z 109.6 . . ?
C94N C95N H95Z 109.6 . . ?
H95Y C95N H95Z 108.1 . . ?
C602 C601 Cl60 115(4) . . ?
C602 C601 H60A 108.6 . . ?
Cl60 C601 H60A 108.6 . . ?
C602 C601 H60B 108.6 . . ?
Cl60 C601 H60B 108.6 . . ?
H60A C601 H60B 107.6 . . ?
C601 C602 Cl61 114(4) . . ?
C601 C602 H60C 108.6 . . ?
Cl61 C602 H60C 108.6 . . ?
C601 C602 H60D 108.6 . . ?
Cl61 C602 H60D 108.6 . . ?
H60C C602 H60D 107.6 . . ?
C702 C701 Cl70 122(5) . . ?
C702 C701 H70A 106.8 . . ?
Cl70 C701 H70A 106.8 . . ?
C702 C701 H70B 106.8 . . ?
Cl70 C701 H70B 106.8 . . ?
H70A C701 H70B 106.6 . . ?
C701 C702 Cl71 127(5) . . ?
C701 C702 H70C 105.6 . . ?
Cl71 C702 H70C 105.6 . . ?
C701 C702 H70D 105.6 . . ?
Cl71 C702 H70D 105.6 . . ?
H70C C702 H70D 106.1 . . ?
C802 C801 Cl80 124(5) . . ?
C802 C801 H80A 106.4 . . ?
Cl80 C801 H80A 106.4 . . ?
C802 C801 H80B 106.4 . . ?
Cl80 C801 H80B 106.4 . . ?
H80A C801 H80B 106.4 . . ?
C801 C802 Cl81 121(5) . . ?
C801 C802 H80C 107.0 . . ?
Cl81 C802 H80C 107.0 . . ?
C801 C802 H80D 107.0 . . ?
Cl81 C802 H80D 107.0 . . ?
H80C C802 H80D 106.8 . . ?

loop_
_geom_torsion_atom_site_label_1
_geom_torsion_atom_site_label_2
_geom_torsion_atom_site_label_3
_geom_torsion_atom_site_label_4
_geom_torsion
_geom_torsion_site_symmetry_1
_geom_torsion_site_symmetry_2
_geom_torsion_site_symmetry_3
_geom_torsion_site_symmetry_4
_geom_torsion_publ_flag
C105 N51 C101 C102 -11(4) . . . . ?
Zn1A N51 C101 C102 173(2) . . . . ?
Zn1B N51 C101 C102 174(2) . . . . ?
N51 C101 C102 C103 15(4) . . . . ?
C101 C102 C103 C104 -12(3) . . . . ?
C101 C102 C103 C116 174(2) . . . . ?
C102 C103 C104 C105 6(3) . . . . ?
C116 C103 C104 C105 -179.2(16) . . . . ?
C101 N51 C105 C104 5(3) . . . . ?
Zn1A N51 C105 C104 -180.0(14) . . . . ?
Zn1B N51 C105 C104 179.2(15) . . . . ?
C103 C104 C105 N51 -3(3) . . . . ?
C110 N52 C106 C107 -2(3) . . . . ?
Zn5A N52 C106 C107 -174.7(13) 1_554 . . . ?
Zn5B N52 C106 C107 179.0(14) 1_554 . . . ?
N52 C106 C107 C108 7(3) . . . . ?
C106 C107 C108 C109 -8(3) . . . . ?
C106 C107 C108 C117 178.0(15) . . . . ?
C107 C108 C109 C110 5(4) . . . . ?
C117 C108 C109 C110 179(2) . . . . ?
C106 N52 C110 C109 -2(4) . . . . ?
Zn5A N52 C110 C109 172(2) 1_554 . . . ?
Zn5B N52 C110 C109 177(2) 1_554 . . . ?
C108 C109 C110 N52 0(4) . . . . ?
C115 N53 C111 C112 7(5) . . . . ?
Zn2A N53 C111 C112 -165(3) . . . . ?
Zn2B N53 C111 C112 -168(3) . . . . ?
N53 C111 C112 C113 -14(6) . . . . ?
C111 C112 C113 C114 9(5) . . . . ?
C111 C112 C113 C118 -173(3) . . . . ?
C112 C113 C114 C115 1(4) . . . . ?
C118 C113 C114 C115 -177(2) . . . . ?
C111 N53 C115 C114 4(4) . . . . ?
Zn2A N53 C115 C114 176(2) . . . . ?
Zn2B N53 C115 C114 -180(2) . . . . ?
C113 C114 C115 N53 -8(4) . . . . ?
C118 N56 C116 N54 2(3) . . . . ?
C118 N56 C116 C103 177.4(14) . . . . ?
C117 N54 C116 N56 1(2) . . . . ?
C117 N54 C116 C103 -173.8(13) . . . . ?
C104 C103 C116 N56 158.8(17) . . . . ?
C102 C103 C116 N56 -27(3) . . . . ?
C104 C103 C116 N54 -26(2) . . . . ?
C102 C103 C116 N54 148.9(18) . . . . ?
C118 N55 C117 N54 2(2) . . . . ?
C118 N55 C117 C108 -177.9(14) . . . . ?
C116 N54 C117 N55 -4(2) . . . . ?
C116 N54 C117 C108 176.1(13) . . . . ?
C107 C108 C117 N55 166.2(16) . . . . ?
C109 C108 C117 N55 -7(3) . . . . ?
C107 C108 C117 N54 -14(2) . . . . ?
C109 C108 C117 N54 173.3(18) . . . . ?
C117 N55 C118 N56 2(2) . . . . ?
C117 N55 C118 C113 -179.7(15) . . . . ?
C116 N56 C118 N55 -4(2) . . . . ?
C116 N56 C118 C113 177.7(15) . . . . ?
C114 C113 C118 N55 11(3) . . . . ?
C112 C113 C118 N55 -167(2) . . . . ?
C114 C113 C118 N56 -171.0(19) . . . . ?
C112 C113 C118 N56 11(3) . . . . ?
C123 N57 C119 C120 -8(4) . . . . ?
Zn2A N57 C119 C120 -179(2) . . . . ?
Zn2B N57 C119 C120 179(2) . . . . ?
N57 C119 C120 C121 4(4) . . . . ?
C119 C120 C121 C122 1(3) . . . . ?
C119 C120 C121 C134 -178(2) . . . . ?
C120 C121 C122 C123 -1(3) . . . . ?
C134 C121 C122 C123 177.5(19) . . . . ?
C119 N57 C123 C122 8(3) . . . . ?
Zn2A N57 C123 C122 178(2) . . . . ?
Zn2B N57 C123 C122 -179.4(18) . . . . ?
C121 C122 C123 N57 -4(4) . . . . ?
C128 N58 C124 C125 6(3) . . . . ?
Zn1B N58 C124 C125 -175.3(17) 3_445 . . . ?
Zn1A N58 C124 C125 -174.3(16) 3_445 . . . ?
N58 C124 C125 C126 -1(3) . . . . ?
C124 C125 C126 C127 -2(3) . . . . ?
C124 C125 C126 C135 179.4(17) . . . . ?
C125 C126 C127 C128 1(3) . . . . ?
C135 C126 C127 C128 179.1(16) . . . . ?
C124 N58 C128 C127 -8(3) . . . . ?
Zn1B N58 C128 C127 173.7(15) 3_445 . . . ?
Zn1A N58 C128 C127 172.8(15) 3_445 . . . ?
C126 C127 C128 N58 4(3) . . . . ?
C133 N59 C129 C130 2(4) . . . . ?
Zn3A N59 C129 C130 -179.5(16) . . . . ?
Zn3B N59 C129 C130 -174.5(14) . . . . ?
N59 C129 C130 C131 0(3) . . . . ?
C129 C130 C131 C132 3(3) . . . . ?
C129 C130 C131 C136 179.6(16) . . . . ?
C130 C131 C132 C133 -8(4) . . . . ?
C136 C131 C132 C133 176(2) . . . . ?
C129 N59 C133 C132 -7(5) . . . . ?
Zn3A N59 C133 C132 174(3) . . . . ?
Zn3B N59 C133 C132 169(3) . . . . ?
C131 C132 C133 N59 10(5) . . . . ?
C136 N62 C134 N60 -8(3) . . . . ?
C136 N62 C134 C121 171.3(16) . . . . ?
C135 N60 C134 N62 4(2) . . . . ?
C135 N60 C134 C121 -175.3(15) . . . . ?
C122 C121 C134 N62 -169.3(19) . . . . ?
C120 C121 C134 N62 9(3) . . . . ?
C122 C121 C134 N60 10(3) . . . . ?
C120 C121 C134 N60 -171.1(17) . . . . ?
C136 N61 C135 N60 -4(3) . . . . ?
C136 N61 C135 C126 178.9(14) . . . . ?
C134 N60 C135 N61 2(3) . . . . ?
C134 N60 C135 C126 179.2(14) . . . . ?
C125 C126 C135 N61 178.2(18) . . . . ?
C127 C126 C135 N61 0(3) . . . . ?
C125 C126 C135 N60 1(3) . . . . ?
C127 C126 C135 N60 -177.3(18) . . . . ?
C134 N62 C136 N61 6(3) . . . . ?
C134 N62 C136 C131 -176.7(15) . . . . ?
C135 N61 C136 N62 0(3) . . . . ?
C135 N61 C136 C131 -177.4(15) . . . . ?
C132 C131 C136 N62 -1(3) . . . . ?
C130 C131 C136 N62 -177.0(18) . . . . ?
C132 C131 C136 N61 177(2) . . . . ?
C130 C131 C136 N61 0(3) . . . . ?
C141 N63 C137 C138 -4(3) . . . . ?
Zn3A N63 C137 C138 -173.9(19) . . . . ?
Zn3B N63 C137 C138 -174.6(18) . . . . ?
N63 C137 C138 C139 3(3) . . . . ?
C137 C138 C139 C140 2(3) . . . . ?
C137 C138 C139 C152 176.8(17) . . . . ?
C138 C139 C140 C141 -6(2) . . . . ?
C152 C139 C140 C141 179.3(13) . . . . ?
C137 N63 C141 C140 0(2) . . . . ?
Zn3A N63 C141 C140 168.5(13) . . . . ?
Zn3B N63 C141 C140 170.1(12) . . . . ?
C139 C140 C141 N63 5(2) . . . . ?
C146 N64 C142 C143 8(3) . . . . ?
Zn6A N64 C142 C143 -179.9(14) 3_545 . . . ?
Zn6B N64 C142 C143 -175.7(13) 3_545 . . . ?
N64 C142 C143 C144 -1(3) . . . . ?
C142 C143 C144 C145 0(3) . . . . ?
C142 C143 C144 C153 -178.5(16) . . . . ?
C143 C144 C145 C146 -6(3) . . . . ?
C153 C144 C145 C146 172(2) . . . . ?
C142 N64 C146 C145 -15(3) . . . . ?
Zn6A N64 C146 C145 174(2) 3_545 . . . ?
Zn6B N64 C146 C145 168(2) 3_545 . . . ?
C144 C145 C146 N64 14(4) . . . . ?
C151 N65 C147 C148 11(3) . . . . ?
Zn4A N65 C147 C148 -176.8(17) . . . . ?
Zn4B N65 C147 C148 -171.6(17) . . . . ?
N65 C147 C148 C149 -5(4) . . . . ?
C147 C148 C149 C150 -6(3) . . . . ?
C147 C148 C149 C154 -179(2) . . . . ?
C148 C149 C150 C151 12(4) . . . . ?
C154 C149 C150 C151 -175(2) . . . . ?
C147 N65 C151 C150 -6(4) . . . . ?
Zn4A N65 C151 C150 -178(2) . . . . ?
Zn4B N65 C151 C150 177(2) . . . . ?
C149 C150 C151 N65 -6(5) . . . . ?
C153 N66 C152 N68 5(2) . . . . ?
C153 N66 C152 C139 -172.0(12) . . . . ?
C154 N68 C152 N66 -1(2) . . . . ?
C154 N68 C152 C139 176.7(13) . . . . ?
C138 C139 C152 N66 -167.7(16) . . . . ?
C140 C139 C152 N66 8(2) . . . . ?
C138 C139 C152 N68 15(2) . . . . ?
C140 C139 C152 N68 -169.9(13) . . . . ?
C154 N67 C153 N66 3(2) . . . . ?
C154 N67 C153 C144 -176.6(14) . . . . ?
C152 N66 C153 N67 -7(2) . . . . ?
C152 N66 C153 C144 173.2(13) . . . . ?
C143 C144 C153 N67 -158.2(16) . . . . ?
C145 C144 C153 N67 24(2) . . . . ?
C143 C144 C153 N66 22(2) . . . . ?
C145 C144 C153 N66 -156.3(19) . . . . ?
C153 N67 C154 N68 2(2) . . . . ?
C153 N67 C154 C149 -178.9(14) . . . . ?
C152 N68 C154 N67 -3(2) . . . . ?
C152 N68 C154 C149 177.5(14) . . . . ?
C150 C149 C154 N67 -6(3) . . . . ?
C148 C149 C154 N67 166.2(19) . . . . ?
C150 C149 C154 N68 173(2) . . . . ?
C148 C149 C154 N68 -15(3) . . . . ?
C159 N69 C155 C156 -4(4) . . . . ?
Zn4A N69 C155 C156 180(2) . . . . ?
Zn4B N69 C155 C156 -177(2) . . . . ?
N69 C155 C156 C157 0(4) . . . . ?
C155 C156 C157 C158 2(4) . . . . ?
C155 C156 C157 C170 179(2) . . . . ?
C156 C157 C158 C159 1(3) . . . . ?
C170 C157 C158 C159 -176(2) . . . . ?
C155 N69 C159 C158 8(4) . . . . ?
Zn4A N69 C159 C158 -176.5(18) . . . . ?
Zn4B N69 C159 C158 179.9(18) . . . . ?
C157 C158 C159 N69 -6(4) . . . . ?
C164 N70 C160 C161 -6(5) . . . . ?
Zn5A N70 C160 C161 180(3) . . . . ?
Zn5B N70 C160 C161 -174(3) . . . . ?
N70 C160 C161 C162 13(5) . . . . ?
C160 C161 C162 C163 -12(4) . . . . ?
C160 C161 C162 C171 175(3) . . . . ?
C161 C162 C163 C164 5(3) . . . . ?
C171 C162 C163 C164 178.0(17) . . . . ?
C160 N70 C164 C163 -1(3) . . . . ?
Zn5A N70 C164 C163 172.6(16) . . . . ?
Zn5B N70 C164 C163 166.4(17) . . . . ?
C162 C163 C164 N70 1(3) . . . . ?
C169 N71 C165 C166 9(3) . . . . ?
Zn6B N71 C165 C166 -176.8(17) . . . . ?
Zn6A N71 C165 C166 177.8(18) . . . . ?
N71 C165 C166 C167 -5(3) . . . . ?
C165 C166 C167 C168 2(3) . . . . ?
C165 C166 C167 C172 -177.7(19) . . . . ?
C166 C167 C168 C169 -3(3) . . . . ?
C172 C167 C168 C169 176.4(19) . . . . ?
C167 C168 C169 N71 8(4) . . . . ?
C165 N71 C169 C168 -11(4) . . . . ?
Zn6B N71 C169 C168 174.9(19) . . . . ?
Zn6A N71 C169 C168 -178.0(19) . . . . ?
C172 N74 C170 N72 -1(3) . . . . ?
C172 N74 C170 C157 172.5(18) . . . . ?
C171 N72 C170 N74 0(3) . . . . ?
C171 N72 C170 C157 -174.0(17) . . . . ?
C156 C157 C170 N74 177(2) . . . . ?
C158 C157 C170 N74 -6(3) . . . . ?
C156 C157 C170 N72 -9(3) . . . . ?
C158 C157 C170 N72 168.1(18) . . . . ?
C172 N73 C171 N72 -4(3) . . . . ?
C172 N73 C171 C162 -178.6(14) . . . . ?
C170 N72 C171 N73 3(3) . . . . ?
C170 N72 C171 C162 177.2(16) . . . . ?
C163 C162 C171 N73 -2(3) . . . . ?
C161 C162 C171 N73 171(2) . . . . ?
C163 C162 C171 N72 -176.7(19) . . . . ?
C161 C162 C171 N72 -4(3) . . . . ?
C170 N74 C172 N73 -1(3) . . . . ?
C170 N74 C172 C167 177.3(16) . . . . ?
C171 N73 C172 N74 3(3) . . . . ?
C171 N73 C172 C167 -174.9(15) . . . . ?
C168 C167 C172 N74 -179.4(18) . . . . ?
C166 C167 C172 N74 0(3) . . . . ?
C168 C167 C172 N73 -1(3) . . . . ?
C166 C167 C172 N73 178.0(16) . . . . ?
C210 O201 C202 C203 -97(5) . . . . ?
C210 O201 C202 C212 16(6) . . . . ?
O201 C202 C203 C204 32(6) . . . . ?
C212 C202 C203 C204 -75(5) . . . . ?
O201 C202 C203 C213 180(5) . . . . ?
C212 C202 C203 C213 72(7) . . . . ?
O201 C202 C203 Cl21 -77(4) . . . . ?
C212 C202 C203 Cl21 175(4) . . . . ?
C202 C203 C204 C205 54(6) . . . . ?
C213 C203 C204 C205 -102(6) . . . . ?
Cl21 C203 C204 C205 160(4) . . . . ?
C203 C204 C205 C211 -46(7) . . . . ?
C215 C206 C207 C208 -119(7) . . . . ?
C211 C206 C207 C208 12(8) . . . . ?
C216 C206 C207 C208 126(6) . . . . ?
C215 C206 C207 Br21 71(6) . . . . ?
C211 C206 C207 Br21 -158(4) . . . . ?
C216 C206 C207 Br21 -44(6) . . . . ?
C206 C207 C208 C209 14(10) . . . . ?
Br21 C207 C208 C209 -177(4) . . . . ?
C207 C208 C209 O218 -127(7) . . . . ?
C207 C208 C209 C210 2(8) . . . . ?
C202 O201 C210 C220 -112(5) . . . . ?
C202 O201 C210 C209 146(5) . . . . ?
C202 O201 C210 C211 17(6) . . . . ?
O218 C209 C210 O201 -42(7) . . . . ?
C208 C209 C210 O201 -165(4) . . . . ?
O218 C209 C210 C220 -151(6) . . . . ?
C208 C209 C210 C220 86(5) . . . . ?
O218 C209 C210 C211 78(6) . . . . ?
C208 C209 C210 C211 -45(6) . . . . ?
C204 C205 C211 C212 57(7) . . . . ?
C204 C205 C211 C210 -47(7) . . . . ?
C204 C205 C211 C206 -166(6) . . . . ?
O201 C210 C211 C212 -43(4) . . . . ?
C220 C210 C211 C212 72(5) . . . . ?
C209 C210 C211 C212 -173(4) . . . . ?
O201 C210 C211 C205 69(5) . . . . ?
C220 C210 C211 C205 -177(5) . . . . ?
C209 C210 C211 C205 -61(5) . . . . ?
O201 C210 C211 C206 -162(4) . . . . ?
C220 C210 C211 C206 -47(6) . . . . ?
C209 C210 C211 C206 68(5) . . . . ?
C215 C206 C211 C212 -24(6) . . . . ?
C207 C206 C211 C212 -150(4) . . . . ?
C216 C206 C211 C212 85(5) . . . . ?
C215 C206 C211 C205 -158(5) . . . . ?
C207 C206 C211 C205 76(6) . . . . ?
C216 C206 C211 C205 -49(6) . . . . ?
C215 C206 C211 C210 81(5) . . . . ?
C207 C206 C211 C210 -45(5) . . . . ?
C216 C206 C211 C210 -171(4) . . . . ?
C205 C211 C212 C202 -58(5) . . . . ?
C210 C211 C212 C202 53(4) . . . . ?
C206 C211 C212 C202 162(4) . . . . ?
O201 C202 C212 C211 -44(5) . . . . ?
C203 C202 C212 C211 69(5) . . . . ?
C208 C209 O218 C219 -171(7) . . . . ?
C210 C209 O218 C219 67(10) . . . . ?
C95A C90A C91A C92A 10(7) . . . . ?
C90A C91A C92A C93A -80(5) . . . . ?
C91A C92A C93A C94A 68(6) . . . . ?
C92A C93A C94A C95A 3(8) . . . . ?
C93A C94A C95A C90A -72(7) . . . . ?
C91A C90A C95A C94A 60(7) . . . . ?
C95B C90B C91B C92B 34(7) . . . . ?
C90B C91B C92B C93B 40(7) . . . . ?
C91B C92B C93B C94B -82(6) . . . . ?
C92B C93B C94B C95B 34(7) . . . . ?
C91B C90B C95B C94B -80(5) . . . . ?
C93B C94B C95B C90B 37(6) . . . . ?
C95C C90C C91C C92C -43(6) . . . . ?
C90C C91C C92C C93C -27(7) . . . . ?
C91C C92C C93C C94C 70(7) . . . . ?
C92C C93C C94C C95C -25(8) . . . . ?
C91C C90C C95C C94C 89(5) . . . . ?
C93C C94C C95C C90C -44(8) . . . . ?
C93E C92E C91E C90E -31(7) . . . . ?
C95E C90E C91E C92E -12(9) . . . . ?
C91E C92E C93E C94E 68(7) . . . . ?
C92E C93E C94E C95E -59(9) . . . . ?
C91E C90E C95E C94E 22(11) . . . . ?
C93E C94E C95E C90E 13(12) . . . . ?
C95F C90F C91F C92F 42(11) . . . . ?
C90F C91F C92F C93F 26(12) . . . . ?
C91F C92F C93F C94F -75(8) . . . . ?
C92F C93F C94F C95F 45(12) . . . . ?
C91F C90F C95F C94F -71(8) . . . . ?
C93F C94F C95F C90F 22(13) . . . . ?
C95G C90G C91G C92G 11(9) . . . . ?
C90G C91G C92G C93G 46(9) . . . . ?
C91G C92G C93G C94G -43(7) . . . . ?
C92G C93G C94G C95G -18(8) . . . . ?
C93G C94G C95G C90G 73(6) . . . . ?
C91G C90G C95G C94G -67(7) . . . . ?
C95H C90H C91H C92H 65(7) . . . . ?
C90H C91H C92H C93H -55(9) . . . . ?
C91H C92H C93H C94H 7(10) . . . . ?
C92H C93H C94H C95H 31(10) . . . . ?
C93H C94H C95H C90H -20(10) . . . . ?
C91H C90H C95H C94H -27(9) . . . . ?
C95I C90I C91I C92I 67(8) . . . . ?
C90I C91I C92I C93I -14(11) . . . . ?
C91I C92I C93I C94I -49(10) . . . . ?
C92I C93I C94I C95I 59(9) . . . . ?
C93I C94I C95I C90I -4(10) . . . . ?
C91I C90I C95I C94I -57(8) . . . . ?
C95J C90J C91J C92J -25(13) . . . . ?
C90J C91J C92J C93J -31(12) . . . . ?
C91J C92J C93J C94J 65(9) . . . . ?
C92J C93J C94J C95J -38(10) . . . . ?
C91J C90J C95J C94J 52(10) . . . . ?
C93J C94J C95J C90J -18(10) . . . . ?
C95K C90K C91K C92K -51(7) . . . . ?
C90K C91K C92K C93K 44(8) . . . . ?
C91K C92K C93K C94K -53(8) . . . . ?
C92K C93K C94K C95K 65(7) . . . . ?
C91K C90K C95K C94K 64(7) . . . . ?
C93K C94K C95K C90K -69(6) . . . . ?
C95L C90L C91L C92L 68(6) . . . . ?
C90L C91L C92L C93L -50(6) . . . . ?
C91L C92L C93L C94L 49(7) . . . . ?
C92L C93L C94L C95L -63(7) . . . . ?
C93L C94L C95L C90L 71(5) . . . . ?
C91L C90L C95L C94L -76(5) . . . . ?
C95M C90M C91M C92M -61(6) . . . . ?
C90M C91M C92M C93M 62(7) . . . . ?
C91M C92M C93M C94M -59(7) . . . . ?
C92M C93M C94M C95M 59(6) . . . . ?
C93M C94M C95M C90M -67(6) . . . . ?
C91M C90M C95M C94M 67(6) . . . . ?
C95N C90N C91N C92N -65(7) . . . . ?
C90N C91N C92N C93N 75(6) . . . . ?
C91N C92N C93N C94N -71(6) . . . . ?
C92N C93N C94N C95N 60(8) . . . . ?
C91N C90N C95N C94N 48(9) . . . . ?
C93N C94N C95N C90N -46(9) . . . . ?
Cl60 C601 C602 Cl61 144(7) . . . . ?
Cl70 C701 C702 Cl71 -114(10) . . . . ?
Cl80 C801 C802 Cl81 126(11) . . . . ?

loop_
_geom_hbond_atom_site_label_D
_geom_hbond_atom_site_label_H
_geom_hbond_atom_site_label_A
_geom_hbond_distance_DH
_geom_hbond_distance_HA
_geom_hbond_distance_DA
_geom_hbond_angle_DHA
_geom_hbond_site_symmetry_A
C101 H101 I22A 0.93 3.17 3.73(2) 120.5 .
C105 H105 I21A 0.93 3.12 3.77(2) 128.5 .
C106 H106 I29A 0.93 3.27 3.905(17) 127.1 1_554
C106 H106 I29B 0.93 3.06 3.68(2) 125.5 1_554
C110 H110 I30A 0.93 3.24 3.83(2) 123.0 1_554
C110 H110 I30B 0.93 3.00 3.66(2) 129.4 1_554
C115 H115 I23A 0.93 3.12 3.77(2) 129.0 .
C115 H115 I23B 0.93 3.08 3.74(2) 128.8 .
C119 H119 I24A 0.93 3.20 3.74(2) 118.5 .
C119 H119 I24B 0.93 3.09 3.72(2) 126.6 .
C123 H123 I23B 0.93 3.26 3.853(18) 123.3 .
C124 H124 I26A 0.93 3.03 3.83(2) 145.7 4_556
C124 H124 I26B 0.93 3.06 3.843(19) 143.3 4_556
C127 H127 I23A 0.93 3.12 3.857(17) 137.3 1_545
C127 H127 I23B 0.93 3.25 3.906(16) 129.4 1_545
C128 H128 I22A 0.93 3.17 3.773(17) 124.5 3_445
C128 H128 I22B 0.93 3.08 3.687(18) 124.3 3_445
C129 H129 I24A 0.93 2.97 3.66(2) 132.5 1_545
C129 H129 I24B 0.93 3.15 3.870(17) 135.4 1_545
C132 H132 I22A 0.93 3.26 3.77(2) 116.6 2_656
C133 H133 I22A 0.93 3.19 3.79(2) 124.2 2_656
C133 H133 I22B 0.93 3.26 3.82(3) 120.9 2_656
C137 H137 I26B 0.93 3.24 3.79(2) 119.9 .
C137 H137 O201 0.93 2.45 3.18(5) 135.9 4_546
C138 H138 Cl21 0.93 2.88 3.68(3) 145.5 4_546
C141 H141 I25A 0.93 3.22 3.812(19) 123.4 .
C141 H141 I25B 0.93 3.16 3.799(18) 127.8 .
C142 H142 I31A 0.93 3.16 3.73(2) 121.8 3_545
C142 H142 I31B 0.93 3.20 3.83(3) 127.2 3_545
C147 H147 I27A 0.93 3.09 3.69(2) 123.4 .
C147 H147 I27B 0.93 3.10 3.76(3) 129.2 .
C148 H148 Cl21 0.93 2.87 3.61(3) 137.7 4_546
C155 H155 I28A 0.93 3.07 3.681(16) 124.4 .
C155 H155 I28B 0.93 3.04 3.717(18) 130.6 .
C159 H159 I27B 0.93 3.18 3.84(2) 130.0 .
C160 H160 I32A 0.93 3.14 3.62(2) 113.8 4_547
C161 H161 I32A 0.93 2.90 3.54(2) 126.5 4_547
C161 H161 I32B 0.93 3.27 3.86(3) 123.1 4_547
C164 H164 I28A 0.93 3.14 3.811(16) 130.8 1_565
C164 H164 I28B 0.93 3.33 3.974(18) 128.5 1_565
C165 H165 I30A 0.93 3.04 3.789(15) 138.4 4_547
C165 H165 I30B 0.93 3.11 3.84(2) 137.7 4_547
C168 H168 I27A 0.93 3.19 3.916(15) 136.8 1_565
C168 H168 I27B 0.93 3.21 3.856(18) 128.2 1_565
C169 H169 I32A 0.93 3.33 3.909(19) 122.5 .
C169 H169 I32B 0.93 3.23 3.783(19) 120.5 .
C204 H20A O218 0.97 2.56 3.26(11) 128.6 .
C219 H21M O201 0.96 2.51 3.15(10) 124.8 .

_refine_diff_density_max         0.720
_refine_diff_density_min         -0.661
_refine_diff_density_rms         0.107

_shelx_res_file                  
;

    exp_231_c.res created by SHELXL-2014/7


CELL  1.54184  35.1845  14.8561  31.0855   90.000  101.739   90.000
ZERR    4.000   0.0011   0.0002   0.0008    0.000    0.003    0.000
LATT -7
SYMM -X, Y, -Z
SFAC C H N ZN I O Cl Br
UNIT 458.8 518.7 96 24 48 3.722 12.56 1.861
L.S. 100
BOND $H
CONF
ACTA
LIST 4
FMAP 2
PLAN 100
HTAB C101 I22A
HTAB C105 I21A
EQIV $1 x, y, z-1
HTAB C106 I29A_$1
HTAB C106 I29B_$1
HTAB C110 I30A_$1
HTAB C110 I30B_$1
HTAB C115 I23A
HTAB C115 I23B
HTAB C119 I24A
HTAB C119 I24B
HTAB C123 I23B
EQIV $2 -x+1/2, y+1/2, -z+1
HTAB C124 I26A_$2
HTAB C124 I26B_$2
EQIV $3 x, y-1, z
HTAB C127 I23A_$3
HTAB C127 I23B_$3
EQIV $4 x-1/2, y-1/2, z
HTAB C128 I22A_$4
HTAB C128 I22B_$4
HTAB C129 I24A_$3
HTAB C129 I24B_$3
EQIV $5 -x+1, y, -z+1
HTAB C132 I22A_$5
HTAB C133 I22A_$5
HTAB C133 I22B_$5
HTAB C137 I26B
EQIV $6 -x+1/2, y-1/2, -z+1
HTAB C137 O201_$6
HTAB C138 Cl21_$6
HTAB C141 I25A
HTAB C141 I25B
EQIV $7 x+1/2, y-1/2, z
HTAB C142 I31A_$7
HTAB C142 I31B_$7
HTAB C147 I27A
HTAB C147 I27B
HTAB C148 Cl21_$6
HTAB C155 I28A
HTAB C155 I28B
HTAB C159 I27B
EQIV $8 -x+1/2, y-1/2, -z+2
HTAB C160 I32A_$8
HTAB C161 I32A_$8
HTAB C161 I32B_$8
EQIV $9 x, y+1, z
HTAB C164 I28A_$9
HTAB C164 I28B_$9
HTAB C165 I30A_$8
HTAB C165 I30B_$8
HTAB C168 I27A_$9
HTAB C168 I27B_$9
HTAB C169 I32A
HTAB C169 I32B
HTAB C204 O218
HTAB C219 O201

SIMU O201 > C220

DFIX 1.46 O201 C210
DFIX 1.45 O201 C202
DFIX 1.52 C202 C203
DFIX 1.53 C202 C212
DFIX 1.51 C203 C204
DFIX 1.53 C203 C213
DFIX 1.82 C203 Cl21
DFIX 1.53 C204 C205
DFIX 1.53 C205 C211
DFIX 1.48 C206 C215
DFIX 1.51 C206 C207
DFIX 1.55 C206 C211
DFIX 1.58 C206 C216
DFIX 1.32 C207 C208
DFIX 1.92 C207 Br21
DFIX 1.50 C208 C209
DFIX 1.41 C209 O218
DFIX 1.52 C209 C210
DFIX 1.53 C210 C220
DFIX 1.57 C210 C211
DFIX 1.50 C211 C212
DFIX 1.41 O218 C219
DFIX -3.40 C204 C219
DFIX -2.60 C205 C212

WGHT    0.104200    8.914100
FVAR       0.06319   0.64101   0.30249   0.44152   0.66337   0.67658   0.52884
FVAR       0.46496
PART 1 21.0
ZN1A  4    0.626005    0.402918    0.311355    21.00000    0.09687    0.05466 =
         0.13332   -0.03368   -0.05957    0.01776
I21A  5    0.647882    0.415806    0.239034    21.00000    0.14233    0.18382 =
         0.11566   -0.07800   -0.02614    0.04965
I22A  5    0.603912    0.263117    0.352252    21.00000    0.15646    0.04765 =
         0.14984    0.00598   -0.03680   -0.00689
PART 2 -21.0
ZN1B  4    0.626963    0.397751    0.314883   -21.00000    0.09175    0.07147 =
         0.07707   -0.01439    0.00080    0.01997
I21B  5    0.648335    0.386044    0.243444   -21.00000    0.09068    0.15049 =
         0.12203   -0.06449    0.01393    0.00726
I22B  5    0.616316    0.252180    0.340019   -21.00000    0.12558    0.05613 =
         0.23851   -0.03828   -0.08845    0.00793
PART 1 31.0
ZN2A  4    0.333352    0.635131    0.480258    31.00000    0.07785    0.03829 =
         0.07652    0.01448   -0.00985   -0.00142
I23A  5    0.271008    0.737834    0.460372    31.00000    0.08908    0.02964 =
         0.08016    0.00115    0.02051    0.00591
I24A  5    0.365930    0.674098    0.542247    31.00000    0.42355    0.07956 =
         0.13874   -0.03941    0.11112   -0.10231
PART 2 -31.0
ZN2B  4    0.326297    0.639971    0.476200   -31.00000    0.13126    0.03698 =
         0.11857    0.00367    0.05323    0.00354
I23B  5    0.264411    0.722451    0.448061   -31.00000    0.16752    0.05151 =
         0.18944    0.02908    0.09079    0.02747
I24B  5    0.376436    0.657183    0.553275   -31.00000    0.15129    0.05730 =
         0.08167   -0.00487    0.00738   -0.00607
PART 1 41.0
ZN3A  4    0.416891   -0.123828    0.658227    41.00000    0.15643    0.03343 =
         0.07724   -0.01650   -0.04407    0.01466
I25A  5    0.474311   -0.158214    0.624607    41.00000    0.12907    0.08773 =
         0.08607   -0.01440   -0.03592    0.04016
I26A  5    0.387132   -0.247773    0.694586    41.00000    0.08636    0.05141 =
         0.10123    0.00276    0.00190    0.00574
PART 2 -41.0
ZN3B  4    0.420262   -0.127778    0.656073   -41.00000    0.07843    0.05051 =
         0.06200    0.00124   -0.01117    0.01239
I25B  5    0.478846   -0.145007    0.620567   -41.00000    0.12552    0.08178 =
         0.08091    0.00694    0.02169    0.03187
I26B  5    0.380904   -0.237871    0.693326   -41.00000    0.21164    0.04185 =
         0.11400    0.00969   -0.04221   -0.02027
PART 1 51.0
ZN4A  4    0.327288    0.357279    0.974913    51.00000    0.18167    0.02954 =
         0.15470   -0.00379    0.08255    0.01016
I27A  5    0.270421    0.260837    0.957491    51.00000    0.11899    0.04431 =
         0.10815   -0.01509    0.03421   -0.01225
I28A  5    0.371171    0.332050    1.050630    51.00000    0.17807    0.07040 =
         0.11474    0.02180    0.04785    0.03022
PART 2 -51.0
ZN4B  4    0.330182    0.354336    0.981103   -51.00000    0.07875    0.03850 =
         0.04758   -0.00266    0.00043   -0.00029
I27B  5    0.259076    0.272467    0.943927   -51.00000    0.17432    0.05657 =
         0.34999   -0.08051    0.16726   -0.04940
I28B  5    0.380860    0.338229    1.053219   -51.00000    0.11349    0.05930 =
         0.08053    0.00426   -0.02497   -0.00776
PART 1 61.0
ZN5A  4    0.416143    1.114114    1.157708    61.00000    0.13165    0.02676 =
         0.07214    0.00922   -0.02932   -0.02336
I29A  5    0.475816    1.149047    1.120208    61.00000    0.11287    0.07605 =
         0.06892    0.00605   -0.00823   -0.02579
I30A  5    0.384222    1.239153    1.193129    61.00000    0.13159    0.04044 =
         0.10541   -0.00141   -0.01507    0.00401
PART 2 -61.0
ZN5B  4    0.420780    1.132035    1.156136   -61.00000    0.08448    0.01682 =
         0.07104    0.00888   -0.01390   -0.01700
I29B  5    0.476279    1.144127    1.128614   -61.00000    0.26908    0.16362 =
         0.11237    0.07858   -0.08376   -0.14602
I30B  5    0.374047    1.222273    1.194216   -61.00000    0.28356    0.04649 =
         0.10159   -0.00549   -0.01099    0.03894
PART 1 71.0
ZN6A  4    0.125835    1.086213    0.807888    71.00000    0.11740    0.05585 =
         0.09480    0.00521   -0.03645   -0.01991
I31A  5    0.143887    1.100427    0.742759    71.00000    0.11252    0.15973 =
         0.09194    0.05372    0.01628    0.02941
I32A  5    0.105032    1.238200    0.856356    71.00000    0.16068    0.06095 =
         0.12275   -0.02030   -0.00451    0.02547
PART 2 -71.0
ZN6B  4    0.124723    1.100425    0.817249   -71.00000    0.06478    0.04540 =
         0.07019    0.00317   -0.01211   -0.00392
I31B  5    0.150625    1.078055    0.737226   -71.00000    0.12263    0.20129 =
         0.11942    0.06154   -0.00760   -0.04386
I32B  5    0.110653    1.231376    0.841680   -71.00000    0.16344    0.04823 =
         0.16228   -0.02397   -0.08459    0.02892
PART 0
N51   3    0.580017    0.486882    0.308792    11.00000    0.08271    0.07143 =
         0.08785   -0.00038   -0.01049   -0.00798
N52   3    0.431048    1.011616    0.201459    11.00000    0.11764    0.03966 =
         0.06644    0.00813   -0.01305    0.00471
N53   3    0.360769    0.655473    0.428867    11.00000    0.09679    0.05038 =
         0.08981    0.01034    0.00915   -0.00283
N54   3    0.476414    0.725801    0.278065    11.00000    0.07502    0.05640 =
         0.06085    0.00660   -0.00966   -0.00298
N55   3    0.424683    0.772400    0.311063    11.00000    0.08182    0.05851 =
         0.07613    0.00707   -0.01063   -0.00223
N56   3    0.461549    0.643018    0.337401    11.00000    0.08093    0.06172 =
         0.07499    0.01890    0.00472    0.00362
N57   3    0.315122    0.502311    0.473672    11.00000    0.09437    0.04665 =
         0.08828    0.00398    0.02723   -0.00295
N58   3    0.167314   -0.036685    0.358469    11.00000    0.09553    0.03531 =
         0.08301   -0.00901   -0.00912    0.00859
N59   3    0.380103   -0.059690    0.608212    11.00000    0.10372    0.03713 =
         0.07728   -0.00019   -0.02671    0.00317
N60   3    0.265225    0.184926    0.441292    11.00000    0.07527    0.03643 =
         0.07956    0.00636    0.00572    0.00726
N61   3    0.278567    0.045569    0.478785    11.00000    0.06850    0.03507 =
         0.06553   -0.00934   -0.00846    0.00587
N62   3    0.317891    0.172375    0.501356    11.00000    0.08269    0.03139 =
         0.07653    0.00480   -0.00432    0.00141
N63   3    0.432325   -0.021695    0.701272    11.00000    0.08509    0.06163 =
         0.07728   -0.00763   -0.00981    0.00222
N64   3    0.579018    0.507138    0.809338    11.00000    0.07413    0.05492 =
         0.09346   -0.00306   -0.01898   -0.01433
N65   3    0.360311    0.340317    0.930719    11.00000    0.12288    0.05101 =
         0.11126   -0.01315    0.03439   -0.00540
N66   3    0.476250    0.271065    0.777476    11.00000    0.07838    0.04700 =
         0.06265   -0.00681   -0.00434   -0.00163
N67   3    0.460878    0.354964    0.836407    11.00000    0.07522    0.04997 =
         0.08873   -0.01149   -0.00278    0.00387
N68   3    0.425094    0.223311    0.811060    11.00000    0.06901    0.04994 =
         0.06722   -0.00655    0.00139   -0.00056
N69   3    0.316389    0.492705    0.972710    11.00000    0.11130    0.02902 =
         0.10551   -0.00800    0.01663   -0.00273
N70   3    0.377581    1.052500    1.109458    11.00000    0.10960    0.03311 =
         0.08251    0.00926   -0.01553   -0.00997
N71   3    0.168404    1.027614    0.857724    11.00000    0.06818    0.06152 =
         0.08281    0.01484   -0.02085   -0.01581
N72   3    0.318437    0.820110    1.001196    11.00000    0.07858    0.02838 =
         0.08202    0.00328   -0.01233   -0.00484
N73   3    0.279496    0.949483    0.978329    11.00000    0.09575    0.03074 =
         0.07237   -0.00537   -0.01441   -0.00940
N74   3    0.264815    0.810341    0.940392    11.00000    0.08492    0.03443 =
         0.06700    0.00077   -0.01510   -0.00732
C101  1    0.563733    0.496354    0.342862    11.00000    0.16601    0.13204 =
         0.12413    0.07335    0.02957    0.09723
AFIX  43
H101  2    0.572272    0.458426    0.366668    11.00000   -1.20000
AFIX   0
C102  1    0.534852    0.557944    0.346663    11.00000    0.10633    0.10060 =
         0.08054    0.00059   -0.00780    0.02829
AFIX  43
H102  2    0.528390    0.571571    0.373483    11.00000   -1.20000
AFIX   0
C103  1    0.515894    0.598625    0.306610    11.00000    0.07654    0.05412 =
         0.08790    0.00833   -0.00029    0.00525
C104  1    0.532179    0.586617    0.270026    11.00000    0.09031    0.06469 =
         0.06559    0.00672   -0.00093    0.00039
AFIX  43
H104  2    0.522430    0.616420    0.243792    11.00000   -1.20000
AFIX   0
C105  1    0.563064    0.529437    0.273884    11.00000    0.07822    0.06559 =
         0.07094   -0.01584   -0.00082   -0.00250
AFIX  43
H105  2    0.572962    0.520115    0.248687    11.00000   -1.20000
AFIX   0
C106  1    0.460673    0.960810    0.202758    11.00000    0.10452    0.07344 =
         0.06243    0.02322   -0.00564   -0.00540
AFIX  43
H106  2    0.477737    0.973761    0.184346    11.00000   -1.20000
AFIX   0
C107  1    0.468211    0.887378    0.230551    11.00000    0.08150    0.05094 =
         0.07936    0.01916   -0.01768    0.00571
AFIX  43
H107  2    0.491441    0.856034    0.233080    11.00000   -1.20000
AFIX   0
C108  1    0.442154    0.861704    0.253650    11.00000    0.08093    0.04518 =
         0.06699    0.00833   -0.01175   -0.00064
C109  1    0.411272    0.921112    0.251620    11.00000    0.12899    0.08633 =
         0.11271    0.03622    0.03949    0.04204
AFIX  43
H109  2    0.393083    0.909925    0.268883    11.00000   -1.20000
AFIX   0
C110  1    0.406884    0.993448    0.225790    11.00000    0.11556    0.06568 =
         0.13607    0.04311    0.04445    0.02962
AFIX  43
H110  2    0.385822    1.031443    0.225470    11.00000   -1.20000
AFIX   0
C111  1    0.392965    0.607273    0.427362    11.00000    0.14489    0.13693 =
         0.16258    0.09317    0.09138    0.06812
AFIX  43
H111  2    0.397673    0.556913    0.445434    11.00000   -1.20000
AFIX   0
C112  1    0.417442    0.624300    0.403551    11.00000    0.13724    0.16601 =
         0.11798    0.09203    0.03842    0.06559
AFIX  43
H112  2    0.441598    0.596350    0.408925    11.00000   -1.20000
AFIX   0
C113  1    0.407571    0.684646    0.369789    11.00000    0.10492    0.05280 =
         0.07087    0.01324    0.01618    0.00035
C114  1    0.374909    0.734069    0.366144    11.00000    0.11978    0.07340 =
         0.15084    0.04522    0.06916    0.02410
AFIX  43
H114  2    0.366784    0.775467    0.343717    11.00000   -1.20000
AFIX   0
C115  1    0.353782    0.716291    0.400573    11.00000    0.09347    0.11169 =
         0.11159    0.05067    0.03128    0.02665
AFIX  43
H115  2    0.332894    0.753895    0.401784    11.00000   -1.20000
AFIX   0
C116  1    0.481566    0.658348    0.307123    11.00000    0.07277    0.05374 =
         0.07143    0.00359   -0.00456    0.01038
C117  1    0.447702    0.782363    0.282804    11.00000    0.06608    0.05208 =
         0.07388    0.00349   -0.00680    0.00162
C118  1    0.431585    0.701820    0.337449    11.00000    0.06885    0.05005 =
         0.07756    0.00886    0.00456    0.00003
C119  1    0.340934    0.444679    0.495709    11.00000    0.09781    0.06344 =
         0.12679    0.01192    0.01020   -0.00113
AFIX  43
H119  2    0.364034    0.467919    0.511818    11.00000   -1.20000
AFIX   0
C120  1    0.335697    0.354478    0.496157    11.00000    0.09319    0.04790 =
         0.11986    0.00845   -0.02451   -0.00385
AFIX  43
H120  2    0.353861    0.317052    0.513377    11.00000   -1.20000
AFIX   0
C121  1    0.301519    0.319229    0.469418    11.00000    0.08142    0.04388 =
         0.07499   -0.00042    0.00894    0.00184
C122  1    0.277367    0.375853    0.445478    11.00000    0.09952    0.03974 =
         0.09502    0.00163   -0.00577    0.01057
AFIX  43
H122  2    0.254790    0.355219    0.427170    11.00000   -1.20000
AFIX   0
C123  1    0.286286    0.468336    0.448041    11.00000    0.11055    0.04313 =
         0.09292    0.01814    0.00588    0.01405
AFIX  43
H123  2    0.269748    0.507088    0.429530    11.00000   -1.20000
AFIX   0
C124  1    0.173471    0.048374    0.354130    11.00000    0.09578    0.06713 =
         0.08290    0.00586   -0.02500    0.00297
AFIX  43
H124  2    0.157472    0.079640    0.331539    11.00000   -1.20000
AFIX   0
C125  1    0.204517    0.097559    0.383221    11.00000    0.10269    0.03720 =
         0.09834   -0.00390   -0.03723    0.00460
AFIX  43
H125  2    0.208743    0.158474    0.379134    11.00000   -1.20000
AFIX   0
C126  1    0.226507    0.051246    0.415873    11.00000    0.08925    0.03128 =
         0.07012   -0.00644   -0.01166    0.00748
C127  1    0.219032   -0.038656    0.422561    11.00000    0.10018    0.03855 =
         0.08422   -0.00703   -0.03252    0.00590
AFIX  43
H127  2    0.234186   -0.070606    0.445541    11.00000   -1.20000
AFIX   0
C128  1    0.187948   -0.080700    0.393776    11.00000    0.08634    0.04778 =
         0.08184   -0.00953   -0.01915    0.00523
AFIX  43
H128  2    0.181491   -0.139771    0.399136    11.00000   -1.20000
AFIX   0
C129  1    0.351827   -0.099485    0.582752    11.00000    0.09465    0.04212 =
         0.07419   -0.00267   -0.01738    0.00515
AFIX  43
H129  2    0.347744   -0.160243    0.587420    11.00000   -1.20000
AFIX   0
C130  1    0.326768   -0.055746    0.548204    11.00000    0.10101    0.03689 =
         0.06127    0.00320   -0.00648   -0.00330
AFIX  43
H130  2    0.306594   -0.086631    0.530240    11.00000   -1.20000
AFIX   0
C131  1    0.332968    0.034600    0.541677    11.00000    0.09444    0.02911 =
         0.07953   -0.00415   -0.00825    0.01368
C132  1    0.364072    0.074334    0.567648    11.00000    0.13921    0.03791 =
         0.12828    0.01165   -0.06200   -0.01879
AFIX  43
H132  2    0.371252    0.132875    0.562302    11.00000   -1.20000
AFIX   0
C133  1    0.384361    0.025921    0.601666    11.00000    0.17135    0.04840 =
         0.14499    0.00418   -0.10572   -0.01219
AFIX  43
H133  2    0.402895    0.056480    0.622056    11.00000   -1.20000
AFIX   0
C134  1    0.295061    0.219002    0.471406    11.00000    0.06689    0.03349 =
         0.06309   -0.00377    0.00026   -0.00336
C135  1    0.259779    0.096043    0.447665    11.00000    0.06934    0.03634 =
         0.07814   -0.01030   -0.00212   -0.00027
C136  1    0.308154    0.086920    0.505785    11.00000    0.08136    0.02431 =
         0.07410   -0.00153   -0.00598    0.00374
C137  1    0.404322    0.005348    0.725129    11.00000    0.13280    0.09089 =
         0.09460   -0.02372    0.01593   -0.04944
AFIX  43
H137  2    0.381593   -0.028102    0.722151    11.00000   -1.20000
AFIX   0
C138  1    0.409027    0.081009    0.753466    11.00000    0.10309    0.06863 =
         0.10591   -0.02946    0.02073   -0.02600
AFIX  43
H138  2    0.390796    0.096259    0.770094    11.00000   -1.20000
AFIX   0
C139  1    0.442440    0.130665    0.754803    11.00000    0.09091    0.05176 =
         0.05631   -0.00456   -0.00860   -0.00026
C140  1    0.470157    0.109111    0.728482    11.00000    0.07324    0.06169 =
         0.07767   -0.00121   -0.00621    0.01371
AFIX  43
H140  2    0.491354    0.146161    0.727907    11.00000   -1.20000
AFIX   0
C141  1    0.464144    0.031441    0.704112    11.00000    0.07063    0.04476 =
         0.07451   -0.00364   -0.01680    0.00834
AFIX  43
H141  2    0.482965    0.014208    0.688643    11.00000   -1.20000
AFIX   0
C142  1    0.564207    0.461007    0.771215    11.00000    0.08750    0.06952 =
         0.09212   -0.02000   -0.00256   -0.01231
AFIX  43
H142  2    0.575094    0.465897    0.746445    11.00000   -1.20000
AFIX   0
C143  1    0.531401    0.405512    0.771702    11.00000    0.07576    0.05875 =
         0.08482   -0.01496   -0.00575   -0.01224
AFIX  43
H143  2    0.520529    0.373840    0.746378    11.00000   -1.20000
AFIX   0
C144  1    0.515536    0.396979    0.807065    11.00000    0.06709    0.05778 =
         0.06864   -0.01120   -0.01689    0.00519
C145  1    0.531553    0.443110    0.844383    11.00000    0.12163    0.15113 =
         0.08189   -0.06506    0.01865   -0.06000
AFIX  43
H145  2    0.519721    0.442829    0.868548    11.00000   -1.20000
AFIX   0
C146  1    0.564870    0.489139    0.845584    11.00000    0.09011    0.12013 =
         0.07109   -0.00829   -0.00620   -0.01190
AFIX  43
H146  2    0.578651    0.509296    0.872612    11.00000   -1.20000
AFIX   0
C147  1    0.348096    0.283120    0.894509    11.00000    0.11929    0.06687 =
         0.09945   -0.00665    0.03035   -0.00735
AFIX  43
H147  2    0.323973    0.255114    0.890064    11.00000   -1.20000
AFIX   0
C148  1    0.371697    0.269935    0.866817    11.00000    0.09466    0.09966 =
         0.07747   -0.02107   -0.00009   -0.00869
AFIX  43
H148  2    0.363743    0.228093    0.844553    11.00000   -1.20000
AFIX   0
C149  1    0.406786    0.311827    0.867627    11.00000    0.07932    0.05426 =
         0.09517   -0.00725    0.00179    0.00383
C150  1    0.413909    0.378570    0.898694    11.00000    0.16052    0.07177 =
         0.20241   -0.05378    0.09139   -0.04397
AFIX  43
H150  2    0.434226    0.418653    0.898772    11.00000   -1.20000
AFIX   0
C151  1    0.389687    0.387409    0.931962    11.00000    0.18497    0.09554 =
         0.12105   -0.04951    0.07853   -0.04281
AFIX  43
H151  2    0.396563    0.429276    0.954441    11.00000   -1.20000
AFIX   0
C152  1    0.448232    0.214736    0.782391    11.00000    0.08281    0.04928 =
         0.05415   -0.00887   -0.01357   -0.00290
C153  1    0.482862    0.338514    0.806926    11.00000    0.07073    0.04605 =
         0.06647   -0.01184   -0.00689    0.00495
C154  1    0.432883    0.297934    0.836733    11.00000    0.08334    0.05625 =
         0.07345   -0.00570   -0.01036    0.00377
C155  1    0.340457    0.549229    0.997842    11.00000    0.13566    0.02794 =
         0.11222   -0.00797   -0.02355    0.01758
AFIX  43
H155  2    0.362380    0.526901    1.016709    11.00000   -1.20000
AFIX   0
C156  1    0.333187    0.643097    0.996301    11.00000    0.12686    0.03137 =
         0.12362   -0.01458   -0.01529    0.00755
AFIX  43
H156  2    0.350335    0.681387    1.014359    11.00000   -1.20000
AFIX   0
C157  1    0.302385    0.677308    0.969583    11.00000    0.09827    0.02320 =
         0.08669   -0.00792    0.00545   -0.00659
C158  1    0.276066    0.617525    0.943688    11.00000    0.08817    0.04130 =
         0.10615   -0.02085   -0.00386    0.00183
AFIX  43
H158  2    0.254249    0.638904    0.924308    11.00000   -1.20000
AFIX   0
C159  1    0.283767    0.524501    0.948017    11.00000    0.10852    0.03923 =
         0.10518   -0.00430   -0.00526   -0.01188
AFIX  43
H159  2    0.265505    0.484128    0.933173    11.00000   -1.20000
AFIX   0
C160  1    0.385358    0.966694    1.102677    11.00000    0.16833    0.04195 =
         0.15140   -0.01772   -0.08655    0.02697
AFIX  43
H160  2    0.407290    0.939911    1.119581    11.00000   -1.20000
AFIX   0
C161  1    0.361004    0.916436    1.070511    11.00000    0.17538    0.04219 =
         0.16050   -0.02289   -0.10004    0.01449
AFIX  43
H161  2    0.363556    0.854175    1.069809    11.00000   -1.20000
AFIX   0
C162  1    0.332802    0.959773    1.039389    11.00000    0.07933    0.03494 =
         0.06521   -0.00099   -0.02036   -0.00120
C163  1    0.326011    1.048091    1.047384    11.00000    0.08835    0.04114 =
         0.09470    0.00610   -0.03276    0.00551
AFIX  43
H163  2    0.306033    1.078330    1.028781    11.00000   -1.20000
AFIX   0
C164  1    0.348179    1.093527    1.082520    11.00000    0.10251    0.02625 =
         0.07793   -0.00665   -0.01171    0.00095
AFIX  43
H164  2    0.342591    1.153352    1.087501    11.00000   -1.20000
AFIX   0
C165  1    0.177129    0.940508    0.852205    11.00000    0.10430    0.03754 =
         0.09764    0.00305   -0.04084   -0.01807
AFIX  43
H165  2    0.163551    0.910241    0.827645    11.00000   -1.20000
AFIX   0
C166  1    0.203579    0.896888    0.879544    11.00000    0.10505    0.04314 =
         0.07312   -0.01027   -0.01479   -0.00888
AFIX  43
H166  2    0.206926    0.835614    0.875439    11.00000   -1.20000
AFIX   0
C167  1    0.227514    0.941440    0.915683    11.00000    0.07215    0.04750 =
         0.07026    0.00359   -0.00153   -0.01521
C168  1    0.219090    1.032214    0.919229    11.00000    0.09457    0.04141 =
         0.10229   -0.01009   -0.02077   -0.01565
AFIX  43
H168  2    0.232586    1.065516    0.942783    11.00000   -1.20000
AFIX   0
C169  1    0.192064    1.071622    0.889415    11.00000    0.09851    0.03781 =
         0.11703   -0.00745   -0.03444   -0.00254
AFIX  43
H169  2    0.189501    1.133809    0.890751    11.00000   -1.20000
AFIX   0
C170  1    0.294019    0.775522    0.967960    11.00000    0.09779    0.03584 =
         0.08760   -0.00732    0.00162   -0.01249
C171  1    0.308972    0.906899    1.002840    11.00000    0.07747    0.04297 =
         0.06835    0.00241   -0.00543   -0.00928
C172  1    0.257964    0.896964    0.945729    11.00000    0.07021    0.03488 =
         0.06433   -0.00401   -0.00215   -0.01024
PART 0
PART 3 81.0
O201  6    0.181214    0.490695    0.256668    81.00000    0.17288    0.15149 =
         0.19962   -0.01536    0.05520    0.03935
C202  1    0.177149    0.425204    0.221931    81.00000    0.17830    0.15822 =
         0.14179   -0.02494    0.05257    0.04157
AFIX  13
H202  2    0.150811    0.400801    0.213426    81.00000   -1.20000
AFIX   0
C203  1    0.191792    0.468034    0.183976    81.00000    0.19816    0.21153 =
         0.14371   -0.00699    0.03727    0.04278
C204  1    0.224266    0.535562    0.193711    81.00000    0.18705    0.26307 =
         0.15608   -0.02654    0.03161   -0.01787
AFIX  23
H20A  2    0.217123    0.589297    0.207927    81.00000   -1.20000
H20B  2    0.234122    0.551785    0.167797    81.00000   -1.20000
AFIX   0
C205  1    0.252237    0.475335    0.225125    81.00000    0.16921    0.21093 =
         0.17947    0.00863    0.06828   -0.02258
AFIX  23
H20C  2    0.273509    0.513873    0.238900    81.00000   -1.20000
H20D  2    0.262947    0.433557    0.206754    81.00000   -1.20000
AFIX   0
C206  1    0.274826    0.373225    0.301547    81.00000    0.20141    0.15331 =
         0.17535   -0.03206    0.03957    0.01137
C207  1    0.292682    0.448752    0.334071    81.00000    0.17275    0.18022 =
         0.12740   -0.04506    0.04122   -0.01731
C208  1    0.277917    0.532561    0.335577    81.00000    0.16174    0.18426 =
         0.14217   -0.02794    0.07010   -0.04527
AFIX  43
H208  2    0.293995    0.575326    0.351924    81.00000   -1.20000
AFIX   0
C209  1    0.237389    0.563601    0.313003    81.00000    0.16293    0.14709 =
         0.23040    0.02659    0.09083   -0.00758
AFIX  13
H209  2    0.223615    0.581567    0.336045    81.00000   -1.20000
AFIX   0
C210  1    0.217005    0.479472    0.290429    81.00000    0.14230    0.15999 =
         0.17801   -0.01042    0.06552    0.03456
C211  1    0.241237    0.416703    0.263590    81.00000    0.15210    0.17369 =
         0.18914   -0.02070    0.04772   -0.00094
C212  1    0.207662    0.354131    0.243328    81.00000    0.16749    0.16539 =
         0.16028   -0.00484    0.04890   -0.00063
AFIX  23
H21A  2    0.198591    0.318978    0.265538    81.00000   -1.20000
H21B  2    0.214763    0.314111    0.221597    81.00000   -1.20000
AFIX   0
C213  1    0.194647    0.430040    0.138538    81.00000    0.17344    0.28953 =
         0.16738   -0.03451    0.06324    0.03395
AFIX  33
H21C  2    0.174698    0.385814    0.129666    81.00000   -1.50000
H21D  2    0.191395    0.478025    0.117421    81.00000   -1.50000
H21E  2    0.219623    0.402644    0.140260    81.00000   -1.50000
AFIX   0
CL21  7    0.149372    0.537759    0.163002    81.00000    0.27045    0.27519 =
         0.16364    0.02855    0.07955    0.12060
C215  1    0.264146    0.293155    0.326497    81.00000    0.27532    0.13889 =
         0.10396    0.02544    0.07306    0.02815
AFIX  33
H21F  2    0.253160    0.246972    0.306124    81.00000   -1.50000
H21G  2    0.286975    0.270430    0.345744    81.00000   -1.50000
H21H  2    0.245507    0.311117    0.343498    81.00000   -1.50000
AFIX   0
C216  1    0.302152    0.325650    0.271478    81.00000    0.21731    0.17025 =
         0.26417    0.04234    0.15174    0.06904
AFIX  33
H21I  2    0.311098    0.370366    0.253569    81.00000   -1.50000
H21J  2    0.324042    0.297729    0.290202    81.00000   -1.50000
H21K  2    0.287391    0.280869    0.252975    81.00000   -1.50000
AFIX   0
BR21  8    0.343378    0.428439    0.368155    81.00000    0.21460    0.36472 =
         0.17800   -0.08877    0.05961   -0.04963
O218  6    0.240937    0.641411    0.287355    81.00000    0.26138    0.14589 =
         0.37936    0.04502    0.10259    0.02472
C219  1    0.208934    0.692896    0.267194    81.00000    0.26340    0.15714 =
         0.54150    0.05879   -0.01454    0.12684
AFIX  33
H21L  2    0.217581    0.742060    0.251583    81.00000   -1.50000
H21M  2    0.191333    0.655911    0.246989    81.00000   -1.50000
H21N  2    0.195935    0.716033    0.289179    81.00000   -1.50000
AFIX   0
C220  1    0.203054    0.449125    0.331449    81.00000    0.12587    0.16606 =
         0.11174    0.03384    0.03168   -0.01347
AFIX  33
H22A  2    0.225012    0.440384    0.355057    81.00000   -1.50000
H22B  2    0.186340    0.494302    0.339621    81.00000   -1.50000
H22C  2    0.189025    0.393581    0.325496    81.00000   -1.50000
AFIX   0
PART 0
PART 3 81.0
DFIX 1.54 C90A C91A C91A C92A C92A C93A C93A C94A C94A C95A C95A C90A
DANG 2.51 C90A C92A C91A C93A C92A C94A C93A C95A C94A C90A C95A C91A
SIMU C90A > C95A
ISOR C90A > C95A
C90A  1    0.431455    0.870573    0.462565    81.00000    0.30924    0.15988 =
         0.24109    0.01991    0.02900   -0.03521
AFIX  23
H90A  2    0.432811    0.805956    0.458658    81.00000   -1.20000
H90B  2    0.456279    0.891927    0.478902    81.00000   -1.20000
AFIX   0
C91A  1    0.398745    0.895461    0.485628    81.00000    0.22550    0.10826 =
         0.19948    0.01055    0.13677    0.00801
AFIX  23
H91A  2    0.407953    0.936523    0.509759    81.00000   -1.20000
H91B  2    0.388375    0.842116    0.497085    81.00000   -1.20000
AFIX   0
C92A  1    0.367070    0.941549    0.449899    81.00000    0.26311    0.15371 =
         0.21104   -0.00869    0.16649    0.02418
AFIX  23
H92A  2    0.364501    0.911059    0.421862    81.00000   -1.20000
H92B  2    0.342100    0.941372    0.458572    81.00000   -1.20000
AFIX   0
C93A  1    0.382113    1.039071    0.447121    81.00000    0.26956    0.22316 =
         0.23190   -0.01998    0.15592    0.03261
AFIX  23
H93A  2    0.363262    1.076412    0.427988    81.00000   -1.20000
H93B  2    0.388985    1.066844    0.475898    81.00000   -1.20000
AFIX   0
C94A  1    0.418153    1.021213    0.427376    81.00000    0.33374    0.23753 =
         0.28275   -0.01256    0.04128   -0.02598
AFIX  23
H94A  2    0.441433    1.039687    0.447908    81.00000   -1.20000
H94B  2    0.416452    1.055352    0.400452    81.00000   -1.20000
AFIX   0
C95A  1    0.419915    0.919372    0.417748    81.00000    0.32219    0.20173 =
         0.28451    0.00573    0.00415   -0.06391
AFIX  23
H95A  2    0.438973    0.907656    0.399859    81.00000   -1.20000
H95B  2    0.394827    0.898225    0.402040    81.00000   -1.20000
AFIX   0
PART 0
PART 3 81.0
DFIX 1.54 C90B C91B C91B C92B C92B C93B C93B C94B C94B C95B C95B C90B
DANG 2.51 C90B C92B C91B C93B C92B C94B C93B C95B C94B C90B C95B C91B
SIMU C90B > C95B
ISOR C90B > C95B
C90B  1    0.461046    0.115134    0.379793    81.00000    0.26908    0.24918 =
         0.24957   -0.00831    0.10518    0.07097
AFIX  23
H90C  2    0.451356    0.168868    0.391666    81.00000   -1.20000
H90D  2    0.449414    0.063017    0.390797    81.00000   -1.20000
AFIX   0
C91B  1    0.505880    0.110647    0.393854    81.00000    0.22670    0.27525 =
         0.24996   -0.05240    0.11536    0.05233
AFIX  23
H91C  2    0.515066    0.049044    0.394150    81.00000   -1.20000
H91D  2    0.514759    0.136954    0.422710    81.00000   -1.20000
AFIX   0
C92B  1    0.519707    0.166749    0.357876    81.00000    0.26713    0.28213 =
         0.27563   -0.04110    0.06599    0.05849
AFIX  23
H92C  2    0.518597    0.130299    0.331760    81.00000   -1.20000
H92D  2    0.546380    0.185646    0.368314    81.00000   -1.20000
AFIX   0
C93B  1    0.493184    0.250774    0.346556    81.00000    0.24355    0.28882 =
         0.23977   -0.03183    0.09670    0.05225
AFIX  23
H93C  2    0.486078    0.275042    0.372799    81.00000   -1.20000
H93D  2    0.506271    0.297288    0.333163    81.00000   -1.20000
AFIX   0
C94B  1    0.456766    0.216517    0.313847    81.00000    0.26873    0.28042 =
         0.21911    0.04697    0.14338    0.03910
AFIX  23
H94C  2    0.461023    0.217829    0.283988    81.00000   -1.20000
H94D  2    0.434358    0.253467    0.315414    81.00000   -1.20000
AFIX   0
C95B  1    0.450462    0.117033    0.328457    81.00000    0.21476    0.18821 =
         0.16898    0.06956    0.15751    0.09937
AFIX  23
H95C  2    0.423656    0.099060    0.318108    81.00000   -1.20000
H95D  2    0.467009    0.076000    0.316364    81.00000   -1.20000
AFIX   0
PART 0
PART 3 81.0
DFIX 1.54 C90C C91C C91C C92C C92C C93C C93C C94C C94C C95C C95C C90C
DANG 2.51 C90C C92C C91C C93C C92C C94C C93C C95C C94C C90C C95C C91C
SIMU C90C > C95C
ISOR C90C > C95C
C90C  1    0.580220    0.663886    0.174711    81.00000    0.22815    0.28519 =
         0.14202    0.01409    0.04542   -0.00757
AFIX  23
H90E  2    0.604433    0.635161    0.172209    81.00000   -1.20000
H90F  2    0.581325    0.679211    0.205274    81.00000   -1.20000
AFIX   0
C91C  1    0.545796    0.601413    0.157709    81.00000    0.18553    0.24786 =
         0.06545    0.01280    0.03743   -0.03664
AFIX  23
H91E  2    0.543233    0.555846    0.179286    81.00000   -1.20000
H91F  2    0.548427    0.572206    0.130560    81.00000   -1.20000
AFIX   0
C92C  1    0.511198    0.666485    0.150192    81.00000    0.26288    0.27647 =
         0.13896    0.05375    0.03194   -0.04332
AFIX  23
H92E  2    0.505985    0.685942    0.119770    81.00000   -1.20000
H92F  2    0.488441    0.634591    0.155216    81.00000   -1.20000
AFIX   0
C93C  1    0.517615    0.749117    0.179714    81.00000    0.25965    0.31913 =
         0.16974    0.06582    0.01980   -0.04426
AFIX  23
H93E  2    0.525972    0.729921    0.209990    81.00000   -1.20000
H93F  2    0.493196    0.780908    0.177339    81.00000   -1.20000
AFIX   0
C94C  1    0.548332    0.814427    0.167832    81.00000    0.22593    0.37817 =
         0.20885    0.04420    0.04053    0.00725
AFIX  23
H94E  2    0.563767    0.842194    0.193859    81.00000   -1.20000
H94F  2    0.536318    0.861013    0.147723    81.00000   -1.20000
AFIX   0
C95C  1    0.573169    0.749291    0.145491    81.00000    0.25053    0.35268 =
         0.17557   -0.00315    0.01734   -0.00970
AFIX  23
H95E  2    0.559440    0.733927    0.116094    81.00000   -1.20000
H95F  2    0.597672    0.777221    0.143505    81.00000   -1.20000
AFIX   0
PART 0
PART 4 -81.0
DFIX 1.54 C90E C91E C91E C92E C92E C93E C93E C94E C94E C95E C95E C90E
DANG 2.51 C90E C92E C91E C93E C92E C94E C93E C95E C94E C90E C95E C91E
SIMU C90E > C95E
ISOR C90E > C95E
C90E  1    0.108738    0.590086    0.035071   -81.00000    0.33237    0.20118 =
         0.21219   -0.11968    0.16803   -0.10894
AFIX  23
H90G  2    0.102501    0.649277    0.044849   -81.00000   -1.20000
H90H  2    0.109872    0.596030    0.004283   -81.00000   -1.20000
AFIX   0
C92E  1    0.153045    0.494948    0.093083   -81.00000    0.31436    0.24711 =
         0.27320   -0.06544    0.19800    0.01299
AFIX  23
H92G  2    0.175537    0.504331    0.116492   -81.00000   -1.20000
H92H  2    0.155641    0.437032    0.079563   -81.00000   -1.20000
AFIX   0
C91E  1    0.150040    0.568873    0.059533   -81.00000    0.30910    0.16195 =
         0.25334   -0.08955    0.21285   -0.02571
AFIX  23
H91G  2    0.165414    0.552203    0.038174   -81.00000   -1.20000
H91H  2    0.161309    0.623163    0.074153   -81.00000   -1.20000
AFIX   0
C93E  1    0.115333    0.497652    0.111599   -81.00000    0.36538    0.28958 =
         0.30125   -0.05776    0.09929   -0.03100
AFIX  23
H93G  2    0.118046    0.457548    0.136664   -81.00000   -1.20000
H93H  2    0.111446    0.558148    0.121624   -81.00000   -1.20000
AFIX   0
C94E  1    0.079995    0.469664    0.077081   -81.00000    0.36775    0.29227 =
         0.29333   -0.06084    0.08721   -0.06522
AFIX  23
H94G  2    0.057013    0.472110    0.089780   -81.00000   -1.20000
H94H  2    0.083262    0.408048    0.068166   -81.00000   -1.20000
AFIX   0
C95E  1    0.074359    0.530888    0.036826   -81.00000    0.37327    0.27023 =
         0.27068   -0.08152    0.11069   -0.08593
AFIX  23
H95G  2    0.068987    0.493841    0.010593   -81.00000   -1.20000
H95H  2    0.051855    0.568748    0.036579   -81.00000   -1.20000
AFIX   0
PART 0
PART -4 -80.5
DFIX 1.54 C90F C91F C91F C92F C92F C93F C93F C94F C94F C95F C95F C90F
DANG 2.51 C90F C92F C91F C93F C92F C94F C93F C95F C94F C90F C95F C91F
SIMU C90F > C95F
ISOR C90F > C95F
C90F  1    0.519707    0.726115    0.494043   -80.50000    0.13547    0.29398 =
         0.17677    0.03177   -0.00213    0.01604
AFIX  23
H90I  2    0.545027    0.697775    0.498160   -80.50000   -1.20000
H90J  2    0.509892    0.733114    0.462728   -80.50000   -1.20000
AFIX   0
C91F  1    0.492028    0.665367    0.513417   -80.50000    0.10799    0.28369 =
         0.18242    0.01906   -0.04418   -0.01448
AFIX  23
H91I  2    0.504984    0.641321    0.541609   -80.50000   -1.20000
H91J  2    0.483070    0.615592    0.493767   -80.50000   -1.20000
AFIX   0
C92F  1    0.457619    0.726015    0.518803   -80.50000    0.15785    0.29599 =
         0.21335   -0.00869   -0.03638   -0.02804
AFIX  23
H92I  2    0.433920    0.690778    0.513964   -80.50000   -1.20000
H92J  2    0.462085    0.749769    0.548473   -80.50000   -1.20000
AFIX   0
C93F  1    0.453151    0.804372    0.485615   -80.50000    0.18535    0.31485 =
         0.22285   -0.00208   -0.00960   -0.02046
AFIX  23
H93I  2    0.454978    0.781917    0.456805   -80.50000   -1.20000
H93J  2    0.427972    0.832617    0.483408   -80.50000   -1.20000
AFIX   0
C94F  1    0.485566    0.873395    0.501481   -80.50000    0.19752    0.33751 =
         0.21441   -0.00564    0.01893    0.01644
AFIX  23
H94I  2    0.479981    0.907862    0.525965   -80.50000   -1.20000
H94J  2    0.487806    0.914656    0.477941   -80.50000   -1.20000
AFIX   0
C95F  1    0.523805    0.819104    0.515971   -80.50000    0.16653    0.31022 =
         0.19848    0.01042    0.02862    0.05981
AFIX  23
H95I  2    0.545150    0.851509    0.507683   -80.50000   -1.20000
H95J  2    0.529483    0.812156    0.547661   -80.50000   -1.20000
AFIX   0
PART 0
PART 3 81.0
DFIX 1.54 C90G C91G C91G C92G C92G C93G C93G C94G C94G C95G C95G C90G
DANG 2.51 C90G C92G C91G C93G C92G C94G C93G C95G C94G C90G C95G C91G
SIMU C90G > C95G
ISOR C90G > C95G
C90G  1    0.263307    0.826209    0.193007    81.00000    0.24367    0.32129 =
         0.25491    0.00497    0.04603   -0.01299
AFIX  23
H90K  2    0.270249    0.783220    0.172415    81.00000   -1.20000
H90L  2    0.251003    0.793661    0.213537    81.00000   -1.20000
AFIX   0
C91G  1    0.234831    0.896185    0.168011    81.00000    0.18152    0.30115 =
         0.18162   -0.00862    0.08192   -0.01326
AFIX  23
H91K  2    0.212596    0.901516    0.181866    81.00000   -1.20000
H91L  2    0.225597    0.875947    0.138038    81.00000   -1.20000
AFIX   0
C92G  1    0.254491    0.989637    0.167587    81.00000    0.19160    0.33049 =
         0.14822   -0.02335    0.00291   -0.00549
AFIX  23
H92K  2    0.237838    1.027916    0.146476    81.00000   -1.20000
H92L  2    0.256795    1.017025    0.196329    81.00000   -1.20000
AFIX   0
C93G  1    0.294635    0.986290    0.156102    81.00000    0.08765    0.32138 =
         0.06923    0.02235   -0.01073   -0.02311
AFIX  23
H93K  2    0.291983    0.979280    0.124607    81.00000   -1.20000
H93L  2    0.308252    1.042278    0.164719    81.00000   -1.20000
AFIX   0
C94G  1    0.317802    0.908179    0.179615    81.00000    0.14425    0.33428 =
         0.20840   -0.00909   -0.01219   -0.01047
AFIX  23
H94K  2    0.344416    0.927153    0.190393    81.00000   -1.20000
H94L  2    0.318045    0.859288    0.158990    81.00000   -1.20000
AFIX   0
C95G  1    0.300586    0.874259    0.218419    81.00000    0.17849    0.32581 =
         0.26290    0.01320    0.02822   -0.01407
AFIX  23
H95K  2    0.294350    0.923588    0.236223    81.00000   -1.20000
H95L  2    0.317933    0.832604    0.236830    81.00000   -1.20000
AFIX   0
PART 0
PART -3 80.5
DFIX 1.54 C90H C91H C91H C92H C92H C93H C93H C94H C94H C95H C95H C90H
DANG 2.51 C90H C92H C91H C93H C92H C94H C93H C95H C94H C90H C95H C91H
SIMU C90H > C95H
ISOR C90H > C95H
C90H  1    0.499139    0.286855   -0.009569    80.50000    0.10372    0.27458 =
         0.03332   -0.00944    0.00429   -0.01172
AFIX  23
H90M  2    0.473563    0.276183   -0.027473    80.50000   -1.20000
H90N  2    0.515656    0.236320   -0.013209    80.50000   -1.20000
AFIX   0
C91H  1    0.496426    0.295740    0.038189    80.50000    0.10710    0.24789 =
         0.09263    0.00252    0.00105   -0.04725
AFIX  23
H91M  2    0.521759    0.310403    0.055705    80.50000   -1.20000
H91N  2    0.488143    0.238952    0.048646    80.50000   -1.20000
AFIX   0
C92H  1    0.467509    0.369388    0.043372    80.50000    0.12572    0.22437 =
         0.13417   -0.00390   -0.00836   -0.02630
AFIX  23
H92M  2    0.441717    0.350437    0.028787    80.50000   -1.20000
H92N  2    0.467394    0.376731    0.074351    80.50000   -1.20000
AFIX   0
C93H  1    0.476379    0.459468    0.024717    80.50000    0.10134    0.19479 =
         0.09390    0.03110   -0.00845   -0.02132
AFIX  23
H93M  2    0.453128    0.480993    0.005082    80.50000   -1.20000
H93N  2    0.482796    0.502257    0.048666    80.50000   -1.20000
AFIX   0
C94H  1    0.509125    0.457771    0.000019    80.50000    0.09698    0.22656 =
         0.11027    0.01354   -0.03557    0.02649
AFIX  23
H94M  2    0.504756    0.506460   -0.021206    80.50000   -1.20000
H94N  2    0.532923    0.471498    0.020835    80.50000   -1.20000
AFIX   0
C95H  1    0.516034    0.373574   -0.024021    80.50000    0.10200    0.24921 =
         0.08763   -0.02091   -0.03450    0.01335
AFIX  23
H95M  2    0.543834    0.365614   -0.020804    80.50000   -1.20000
H95N  2    0.505342    0.382443   -0.055037    80.50000   -1.20000
AFIX   0
PART 0
PART -3 80.5
DFIX 1.54 C90I C91I C91I C92I C92I C93I C93I C94I C94I C95I C95I C90I
DANG 2.51 C90I C92I C91I C93I C92I C94I C93I C95I C94I C90I C95I C91I
SIMU C90I > C95I
ISOR C90I > C95I
C90I  1    0.566499    0.056225    0.081900    80.50000    0.14914    0.20091 =
         0.14220   -0.04102    0.05366   -0.03950
AFIX  23
H90O  2    0.557608    0.047058    0.109134    80.50000   -1.20000
H90P  2    0.594261    0.067082    0.088786    80.50000   -1.20000
AFIX   0
C91I  1    0.557052   -0.026811    0.051762    80.50000    0.17458    0.21902 =
         0.14852   -0.03350    0.04479   -0.04403
AFIX  23
H91O  2    0.566928   -0.080780    0.067773    80.50000   -1.20000
H91P  2    0.529153   -0.032926    0.042289    80.50000   -1.20000
AFIX   0
C92I  1    0.575825   -0.015582    0.011512    80.50000    0.16877    0.22991 =
         0.14180   -0.03841    0.06202   -0.04031
AFIX  23
H92O  2    0.598016   -0.055448    0.014176    80.50000   -1.20000
H92P  2    0.557280   -0.031838   -0.014917    80.50000   -1.20000
AFIX   0
C93I  1    0.588935    0.082227    0.008016    80.50000    0.15349    0.20859 =
         0.13127   -0.00631    0.06394   -0.01996
AFIX  23
H93O  2    0.611579    0.093769    0.030939    80.50000   -1.20000
H93P  2    0.596337    0.090893   -0.020100    80.50000   -1.20000
AFIX   0
C94I  1    0.556992    0.149373    0.012313    80.50000    0.16968    0.17845 =
         0.12737   -0.00401    0.04073   -0.05233
AFIX  23
H94O  2    0.566348    0.210323    0.010260    80.50000   -1.20000
H94P  2    0.534703    0.140287   -0.011388    80.50000   -1.20000
AFIX   0
C95I  1    0.545151    0.136194    0.056309    80.50000    0.13449    0.17673 =
         0.10326   -0.05126    0.04057   -0.05803
AFIX  23
H95O  2    0.517377    0.125906    0.051395    80.50000   -1.20000
H95P  2    0.550899    0.190543    0.073710    80.50000   -1.20000
AFIX   0
PART 0
PART -3 80.5
DFIX 1.54 C90J C91J C91J C92J C92J C93J C93J C94J C94J C95J C95J C90J
DANG 2.51 C90J C92J C91J C93J C92J C94J C93J C95J C94J C90J C95J C91J
SIMU C90J > C95J
ISOR C90J > C95J
C90J  1    0.426710    0.388920    0.511703    80.50000    0.14534    0.27322 =
         0.27546   -0.01962    0.06770    0.04395
AFIX  23
H90Q  2    0.437878    0.448796    0.512971    80.50000   -1.20000
H90R  2    0.399439    0.395610    0.512503    80.50000   -1.20000
AFIX   0
C91J  1    0.446365    0.337534    0.552444    80.50000    0.11527    0.27966 =
         0.24178    0.00284    0.05617    0.04675
AFIX  23
H91Q  2    0.431467    0.345486    0.575217    80.50000   -1.20000
H91R  2    0.471978    0.362737    0.563135    80.50000   -1.20000
AFIX   0
C92J  1    0.450337    0.236736    0.544039    80.50000    0.15402    0.27345 =
         0.24951   -0.01404    0.05074    0.01627
AFIX  23
H92Q  2    0.474728    0.225547    0.535010    80.50000   -1.20000
H92R  2    0.450576    0.203616    0.570984    80.50000   -1.20000
AFIX   0
C93J  1    0.416711    0.203657    0.508293    80.50000    0.16011    0.26703 =
         0.25858   -0.02133    0.07178    0.02770
AFIX  23
H93Q  2    0.392323    0.217567    0.516787    80.50000   -1.20000
H93R  2    0.418392    0.138800    0.505598    80.50000   -1.20000
AFIX   0
C94J  1    0.417249    0.247240    0.463815    80.50000    0.15571    0.24262 =
         0.25800   -0.06878    0.11947    0.07019
AFIX  23
H94Q  2    0.391506    0.243174    0.445395    80.50000   -1.20000
H94R  2    0.434892    0.213916    0.449499    80.50000   -1.20000
AFIX   0
C95J  1    0.429769    0.346182    0.467705    80.50000    0.12871    0.23723 =
         0.29486   -0.05160    0.11372    0.08948
AFIX  23
H95Q  2    0.456424    0.350525    0.463999    80.50000   -1.20000
H95R  2    0.413708    0.380036    0.444129    80.50000   -1.20000
AFIX   0
PART 0
PART 4 -81.0
DFIX 1.54 C90K C91K C91K C92K C92K C93K C93K C94K C94K C95K C95K C90K
DANG 2.51 C90K C92K C91K C93K C92K C94K C93K C95K C94K C90K C95K C91K
SIMU C90K > C95K
ISOR C90K > C95K
C90K  1    0.431478    0.207586    0.333031   -81.00000    0.30209    0.41454 =
         0.24532   -0.10105    0.00693    0.00408
AFIX  23
H90S  2    0.453510    0.221369    0.356385   -81.00000   -1.20000
H90T  2    0.431145    0.250957    0.309632   -81.00000   -1.20000
AFIX   0
C91K  1    0.436523    0.111963    0.315330   -81.00000    0.24140    0.35083 =
         0.14633   -0.12872   -0.06224   -0.02397
AFIX  23
H91S  2    0.417511    0.102730    0.288361   -81.00000   -1.20000
H91T  2    0.462129    0.106890    0.308474   -81.00000   -1.20000
AFIX   0
C92K  1    0.431678    0.039170    0.348226   -81.00000    0.29790    0.38938 =
         0.26260   -0.11021   -0.06107   -0.01805
AFIX  23
H92S  2    0.455174    0.035889    0.370761   -81.00000   -1.20000
H92T  2    0.428276   -0.018479    0.333285   -81.00000   -1.20000
AFIX   0
C93K  1    0.397190    0.056006    0.370018   -81.00000    0.32888    0.40346 =
         0.32497   -0.05997   -0.05499   -0.01326
AFIX  23
H93S  2    0.397055    0.010956    0.392574   -81.00000   -1.20000
H93T  2    0.373308    0.049792    0.348257   -81.00000   -1.20000
AFIX   0
C94K  1    0.398632    0.150815    0.390915   -81.00000    0.35852    0.41114 =
         0.32776   -0.04022   -0.06458   -0.01058
AFIX  23
H94S  2    0.423214    0.160655    0.411049   -81.00000   -1.20000
H94T  2    0.377726    0.158587    0.406671   -81.00000   -1.20000
AFIX   0
C95K  1    0.393810    0.216903    0.350737   -81.00000    0.34444    0.42649 =
         0.28847   -0.06544   -0.00274   -0.01641
AFIX  23
H95S  2    0.371434    0.200392    0.328363   -81.00000   -1.20000
H95T  2    0.390532    0.278295    0.359966   -81.00000   -1.20000
AFIX   0
PART 0
PART 3 81.0
DFIX 1.54 C90L C91L C91L C92L C92L C93L C93L C94L C94L C95L C95L C90L
DANG 2.51 C90L C92L C91L C93L C92L C94L C93L C95L C94L C90L C95L C91L
SIMU C90L > C95L
ISOR C90L > C95L
C90L  1    0.269416   -0.035522    0.311763    81.00000    0.29006    0.24165 =
         0.32606   -0.00042    0.08028    0.04658
AFIX  23
H90U  2    0.265638    0.028230    0.316174    81.00000   -1.20000
H90V  2    0.244863   -0.061484    0.297199    81.00000   -1.20000
AFIX   0
C91L  1    0.284547   -0.082728    0.356206    81.00000    0.28515    0.14722 =
         0.32708    0.04608    0.09940    0.09841
AFIX  23
H91U  2    0.264159   -0.083604    0.373031    81.00000   -1.20000
H91V  2    0.291189   -0.144567    0.350945    81.00000   -1.20000
AFIX   0
C92L  1    0.320380   -0.034851    0.382926    81.00000    0.23816    0.13566 =
         0.31110    0.00936    0.17522    0.09078
AFIX  23
H92U  2    0.332215   -0.071142    0.408032    81.00000   -1.20000
H92V  2    0.313133    0.022853    0.393451    81.00000   -1.20000
AFIX   0
C93L  1    0.348995   -0.021580    0.351655    81.00000    0.29140    0.18962 =
         0.38256   -0.01757    0.09152    0.08009
AFIX  23
H93U  2    0.369982    0.016942    0.366175    81.00000   -1.20000
H93V  2    0.360188   -0.079604    0.347099    81.00000   -1.20000
AFIX   0
C94L  1    0.331702    0.019401    0.306314    81.00000    0.27750    0.25758 =
         0.36825   -0.01394    0.09378    0.03259
AFIX  23
H94U  2    0.351735    0.028251    0.289412    81.00000   -1.20000
H94V  2    0.319505    0.076878    0.309545    81.00000   -1.20000
AFIX   0
C95L  1    0.301113   -0.050308    0.283427    81.00000    0.28443    0.28527 =
         0.36379   -0.00701    0.06854    0.00359
AFIX  23
H95U  2    0.311238   -0.111231    0.286020    81.00000   -1.20000
H95V  2    0.291449   -0.035929    0.252710    81.00000   -1.20000
AFIX   0
PART 0
PART 4 -81.0
DFIX 1.54 C90M C91M C91M C92M C92M C93M C93M C94M C94M C95M C95M C90M
DANG 2.51 C90M C92M C91M C93M C92M C94M C93M C95M C94M C90M C95M C91M
SIMU C90M > C95M
ISOR C90M > C95M
C90M  1    0.247148    0.721078    0.184114   -81.00000    0.23713    0.38825 =
         0.20349   -0.08609   -0.00190    0.04393
AFIX  23
H90W  2    0.241094    0.696300    0.154640   -81.00000   -1.20000
H90X  2    0.237097    0.681025    0.203782   -81.00000   -1.20000
AFIX   0
C91M  1    0.291686    0.734669    0.199685   -81.00000    0.23338    0.41452 =
         0.27055   -0.04488    0.04501    0.01967
AFIX  23
H91W  2    0.297347    0.761228    0.228796   -81.00000   -1.20000
H91X  2    0.304999    0.677275    0.200832   -81.00000   -1.20000
AFIX   0
C92M  1    0.305167    0.797212    0.166706   -81.00000    0.22671    0.41486 =
         0.28845   -0.04216    0.05207    0.02675
AFIX  23
H92W  2    0.333155    0.803443    0.174839   -81.00000   -1.20000
H92X  2    0.299095    0.769398    0.137890   -81.00000   -1.20000
AFIX   0
C93M  1    0.286959    0.890831    0.163669   -81.00000    0.17774    0.38756 =
         0.26352   -0.08758    0.04948    0.06386
AFIX  23
H93W  2    0.296207    0.926905    0.141893   -81.00000   -1.20000
H93X  2    0.293460    0.921302    0.191807   -81.00000   -1.20000
AFIX   0
C94M  1    0.242171    0.876123    0.149994   -81.00000    0.22662    0.34005 =
         0.26568   -0.12575    0.00165    0.02994
AFIX  23
H94W  2    0.228738    0.933450    0.148125   -81.00000   -1.20000
H94X  2    0.235746    0.846942    0.121523   -81.00000   -1.20000
AFIX   0
C95M  1    0.230018    0.816632    0.185149   -81.00000    0.16691    0.33101 =
         0.20421   -0.13899    0.00207    0.05406
AFIX  23
H95W  2    0.201925    0.813075    0.179938   -81.00000   -1.20000
H95X  2    0.239142    0.843152    0.213911   -81.00000   -1.20000
AFIX   0
PART 0
PART 4 -81.0
DFIX 1.54 C90N C91N C91N C92N C92N C93N C93N C94N C94N C95N C95N C90N
DANG 2.51 C90N C92N C91N C93N C92N C94N C93N C95N C94N C90N C95N C91N
SIMU C90N > C95N
ISOR C90N > C95N
C90N  1    0.572030    0.656137    0.110260   -81.00000    0.41717    0.31229 =
         0.29623   -0.03033    0.05384   -0.03302
AFIX  23
H90Y  2    0.564572    0.717771    0.114688   -81.00000   -1.20000
H90Z  2    0.549250    0.624583    0.094573   -81.00000   -1.20000
AFIX   0
C91N  1    0.603796    0.655764    0.082016   -81.00000    0.39978    0.31838 =
         0.30762   -0.05306    0.09297   -0.02694
AFIX  23
H91Y  2    0.593562    0.679973    0.052991   -81.00000   -1.20000
H91Z  2    0.612932    0.594975    0.078906   -81.00000   -1.20000
AFIX   0
C92N  1    0.637505    0.716088    0.106989   -81.00000    0.37975    0.31221 =
         0.25005   -0.07330    0.10807   -0.03039
AFIX  23
H92Y  2    0.655897    0.730929    0.088686   -81.00000   -1.20000
H92Z  2    0.627791    0.771103    0.117657   -81.00000   -1.20000
AFIX   0
C93N  1    0.655522    0.653077    0.144997   -81.00000    0.38201    0.28335 =
         0.22346   -0.11003    0.08195   -0.01139
AFIX  23
H93Y  2    0.680259    0.676652    0.160452   -81.00000   -1.20000
H93Z  2    0.659705    0.593664    0.133878   -81.00000   -1.20000
AFIX   0
C94N  1    0.626252    0.648232    0.176290   -81.00000    0.38982    0.27253 =
         0.27590   -0.03793    0.07350   -0.02894
AFIX  23
H94Y  2    0.637110    0.610202    0.201119   -81.00000   -1.20000
H94Z  2    0.623119    0.708104    0.187523   -81.00000   -1.20000
AFIX   0
C95N  1    0.586112    0.611631    0.154636   -81.00000    0.41914    0.28552 =
         0.27594   -0.01681    0.02639   -0.03752
AFIX  23
H95Y  2    0.587618    0.547013    0.150829   -81.00000   -1.20000
H95Z  2    0.567818    0.623394    0.173470   -81.00000   -1.20000
AFIX   0
PART 0
PART 4 -81.0
DFIX 1.76 CL60 C601 CL61 C602
DFIX 1.54 C601 C602
DANG 2.86 CL60 C602 CL61 C601
SIMU CL60 > C602
ISOR CL60 > C602
CL60  7    0.200694    0.525700    0.340778   -81.00000    0.20252    0.29693 =
         0.39302    0.08463   -0.00894   -0.02512
C601  1    0.200618    0.640866    0.325971   -81.00000    0.35927    0.30190 =
         0.53394    0.01535    0.05832    0.19074
AFIX  23
H60A  2    0.201756    0.644927    0.295114   -81.00000   -1.20000
H60B  2    0.176262    0.667472    0.329502   -81.00000   -1.20000
AFIX   0
CL61  7    0.253007    0.782961    0.322365   -81.00000    0.65553    0.74631 =
         0.66280    0.18786   -0.16126    0.36954
C602  1    0.234679    0.697303    0.353085   -81.00000    0.37516    0.34419 =
         0.60479    0.01628    0.05753    0.26346
AFIX  23
H60C  2    0.255757    0.656817    0.365268   -81.00000   -1.20000
H60D  2    0.225845    0.725336    0.377477   -81.00000   -1.20000
AFIX   0
PART 0
PART -4 -80.5
DFIX 1.76 CL70 C701 CL71 C702
DFIX 1.54 C701 C702
DANG 2.86 CL70 C702 CL71 C701
SIMU CL70 > C702
ISOR CL70 > C702
CL70  7    0.456269    0.399774    0.351604   -80.50000    0.40554    0.15681 =
         0.13515    0.01991    0.05836   -0.05643
C701  1    0.496077    0.372026    0.393938   -80.50000    0.35303    0.21901 =
         0.19905    0.02580    0.08851   -0.05304
AFIX  23
H70A  2    0.495321    0.307345    0.397943   -80.50000   -1.20000
H70B  2    0.519360    0.384784    0.382844   -80.50000   -1.20000
AFIX   0
CL71  7    0.539445    0.486301    0.464380   -80.50000    0.47327    0.31084 =
         0.09904    0.02377   -0.02095   -0.11304
C702  1    0.501847    0.414367    0.439815   -80.50000    0.36220    0.22365 =
         0.20989    0.03280    0.06066   -0.06173
AFIX  23
H70C  2    0.502537    0.364328    0.460004   -80.50000   -1.20000
H70D  2    0.478019    0.446786    0.440358   -80.50000   -1.20000
AFIX   0
PART 0
PART 4 -81.0
DFIX 1.76 CL80 C801 CL81 C802
DFIX 1.54 C801 C802
DANG 2.86 CL80 C802 CL81 C801
SIMU CL80 > C802
ISOR CL80 > C802
CL80  7    0.507124    0.793765    0.118539   -81.00000    0.71529    0.81299 =
         0.55607   -0.39873    0.16024   -0.21325
C801  1    0.469913    0.713827    0.103742   -81.00000    0.54957    0.77613 =
         0.57300   -0.14212    0.11579   -0.09048
AFIX  23
H80A  2    0.479510    0.658307    0.118465   -81.00000   -1.20000
H80B  2    0.448639    0.733664    0.116955   -81.00000   -1.20000
AFIX   0
CL81  7    0.449554    0.574781    0.038184   -81.00000    0.35869    0.99775 =
         0.54037    0.10066   -0.13964   -0.12556
C802  1    0.451881    0.688319    0.055906   -81.00000    0.49908    0.79172 =
         0.56356   -0.08895    0.08486   -0.08076
AFIX  23
H80C  2    0.465978    0.721359    0.037237   -81.00000   -1.20000
H80D  2    0.425533    0.711344    0.049762   -81.00000   -1.20000
PART 0

AFIX   0
HKLF 4

REM
REM R1 =  0.0542 for   22204 Fo > 4sig(Fo)  and  0.0762 for all   32528 data
REM   2186 parameters refined using   1390 restraints

END

WGHT      0.1042      8.8984

REM Highest difference peak  0.720,  deepest hole -0.661,  1-sigma level  0.107
Q1    1   0.4924  0.9149  0.0910  11.00000  0.05    0.72
Q2    1   0.5083  0.0784  0.4111  11.00000  0.05    0.71
Q3    1   0.3025  0.3585  0.9377  11.00000  0.05    0.70
Q4    1   0.5000  0.3736  0.0000  10.50000  0.05    0.68
Q5    1   0.2376  0.6971  0.4088  11.00000  0.05    0.65
Q6    1   0.5000  0.6198  0.5000  10.50000  0.05    0.64
Q7    1   0.2335  0.6856  0.3970  11.00000  0.05    0.63
Q8    1   0.3022  0.6360  0.4399  11.00000  0.05    0.62
Q9    1   0.2675  0.8183  0.1081  11.00000  0.05    0.61
Q10   1   0.3152  0.2822  1.0075  11.00000  0.05    0.59
Q11   1   0.5041  0.4234 -0.0156  11.00000  0.05    0.58
Q12   1   0.5603  0.9052  0.1797  11.00000  0.05    0.57
Q13   1   0.3100  0.7171  0.5023  11.00000  0.05    0.56
Q14   1   0.4338  1.2014  1.1639  11.00000  0.05    0.55
Q15   1   0.4939  0.5782  0.5126  11.00000  0.05    0.53
Q16   1   0.4338 -0.2066  0.6602  11.00000  0.05    0.52
Q17   1   0.3310  0.7034  0.5173  11.00000  0.05    0.52
Q18   1   0.4248  0.3502  0.4403  11.00000  0.05    0.51
Q19   1   0.4392  0.0915  0.3231  11.00000  0.05    0.51
Q20   1   0.1844  0.3822  0.1490  11.00000  0.05    0.49
Q21   1   0.1967  0.6180  0.2269  11.00000  0.05    0.49
Q22   1   0.3353  0.2932  1.0217  11.00000  0.05    0.48
Q23   1   0.1777  0.4156  0.1322  11.00000  0.05    0.47
Q24   1   0.3148  0.1166  0.3516  11.00000  0.05    0.47
Q25   1   0.5893  0.2831  0.3916  11.00000  0.05    0.45
Q26   1   0.3198  0.0772  0.3710  11.00000  0.05    0.44
Q27   1   0.2377  0.3335  0.3204  11.00000  0.05    0.44
Q28   1   0.0711  0.5215 -0.0107  11.00000  0.05    0.44
Q29   1   0.4271  0.9597  0.5054  11.00000  0.05    0.43
Q30   1   0.4541  1.1802  1.1615  11.00000  0.05    0.43
Q31   1   0.2609  1.1680  0.1832  11.00000  0.05    0.43
Q32   1   0.3063 -0.1196  0.2715  11.00000  0.05    0.42
Q33   1   0.1716  0.5624  0.0799  11.00000  0.05    0.42
Q34   1   0.4119  0.7121  0.1094  11.00000  0.05    0.42
Q35   1   0.5070  0.3783 -0.0375  11.00000  0.05    0.42
Q36   1   0.5182  0.5046  0.3245  11.00000  0.05    0.41
Q37   1   0.4567 -0.1778  0.6609  11.00000  0.05    0.41
Q38   1   0.5408  0.6927  0.1598  11.00000  0.05    0.41
Q39   1   0.5758  0.6456  0.0608  11.00000  0.05    0.41
Q40   1   0.2748  0.2633  0.9098  11.00000  0.05    0.40
Q41   1   0.2240  0.6074  0.1671  11.00000  0.05    0.40
Q42   1   0.3284 -0.0667  0.4212  11.00000  0.05    0.40
Q43   1   0.5472  0.6428  0.1502  11.00000  0.05    0.40
Q44   1   0.4745  0.8604  0.0682  11.00000  0.05    0.40
Q45   1   0.2631  0.6589  0.4567  11.00000  0.05    0.40
Q46   1   0.2652  0.6548  0.3160  11.00000  0.05    0.40
Q47   1   0.3259  1.1828  1.1911  11.00000  0.05    0.39
Q48   1   0.5191  0.4889  0.8249  11.00000  0.05    0.39
Q49   1   0.6345  0.2460  0.3099  11.00000  0.05    0.39
Q50   1   0.2596  0.3325  0.9541  11.00000  0.05    0.38
Q51   1   0.1318  1.1794  0.7693  11.00000  0.05    0.38
Q52   1   0.2762  0.7380  0.4094  11.00000  0.05    0.38
Q53   1   0.7316  0.7127  0.1707  11.00000  0.05    0.38
Q54   1   0.2080  0.6133  0.1932  11.00000  0.05    0.38
Q55   1   0.2823  0.9722  0.1600  11.00000  0.05    0.38
Q56   1   0.2905 -0.1171  0.3135  11.00000  0.05    0.38
Q57   1   0.4197  0.9255  0.5104  11.00000  0.05    0.38
Q58   1   0.6288  0.3063  0.2711  11.00000  0.05    0.38
Q59   1   0.2122  0.5193  0.3468  11.00000  0.05    0.38
Q60   1   0.4918  0.6201  0.5332  11.00000  0.05    0.38
Q61   1   0.1683  0.3093  0.3078  11.00000  0.05    0.37
Q62   1   0.2755 -0.1080  0.3350  11.00000  0.05    0.37
Q63   1   0.4518  0.3564  0.3516  11.00000  0.05    0.37
Q64   1   0.4581  0.3036  0.3399  11.00000  0.05    0.37
Q65   1   0.2344  0.8388  0.1858  11.00000  0.05    0.36
Q66   1   0.5251  0.1370  0.4315  11.00000  0.05    0.36
Q67   1   0.4692  0.3417  0.8314  11.00000  0.05    0.36
Q68   1   0.2823  1.0159  0.1666  11.00000  0.05    0.35
Q69   1   0.3061 -0.0551  0.3877  11.00000  0.05    0.35
Q70   1   0.3007  1.1628  0.1863  11.00000  0.05    0.35
Q71   1   0.4439  0.3410  0.3402  11.00000  0.05    0.35
Q72   1   0.1942  0.5541  0.1461  11.00000  0.05    0.35
Q73   1   0.4432  0.3740  0.3402  11.00000  0.05    0.34
Q74   1   0.3645  0.7459  0.1940  11.00000  0.05    0.34
Q75   1   0.4670  0.6463  0.3554  11.00000  0.05    0.34
Q76   1   0.4142  1.2514  1.1565  11.00000  0.05    0.34
Q77   1   0.2738  0.8044  0.4396  11.00000  0.05    0.34
Q78   1   0.3739 -0.1197  0.6708  11.00000  0.05    0.34
Q79   1   0.1927  0.5428  0.1218  11.00000  0.05    0.34
Q80   1   0.3330  1.1946  1.1973  11.00000  0.05    0.33
Q81   1   0.3053 -0.0594  0.3535  11.00000  0.05    0.33
Q82   1   0.4556  0.4037  0.3398  11.00000  0.05    0.33
Q83   1   0.5202  0.7457  0.5182  11.00000  0.05    0.32
Q84   1   0.0946  0.3468  0.0413  11.00000  0.05    0.32
Q85   1   0.6912  0.6432  0.2185  11.00000  0.05    0.32
Q86   1   0.2163  0.4557  0.3386  11.00000  0.05    0.32
Q87   1   0.4107  0.8765  0.4771  11.00000  0.05    0.32
Q88   1   0.3744  0.3695  0.4012  11.00000  0.05    0.32
Q89   1   0.5575 -0.0991 -0.0118  11.00000  0.05    0.32
Q90   1   0.4646  0.2366  0.7822  11.00000  0.05    0.32
Q91   1   0.4609  0.7662  0.2821  11.00000  0.05    0.32
Q92   1   0.3100  0.2788  0.9614  11.00000  0.05    0.32
Q93   1   0.3985 -0.2038  0.6484  11.00000  0.05    0.32
Q94   1   0.3771  1.1123  1.1744  11.00000  0.05    0.32
Q95   1   0.1908  0.3264  0.3126  11.00000  0.05    0.31
Q96   1   0.2744  0.5816  0.4611  11.00000  0.05    0.31
Q97   1   0.3863  0.9592  0.4550  11.00000  0.05    0.31
Q98   1   0.2753  0.4161  0.9590  11.00000  0.05    0.31
Q99   1   0.4790  0.4120  0.4112  11.00000  0.05    0.31
Q100  1   0.4132 -0.2557  0.6569  11.00000  0.05    0.31
;
_shelx_res_checksum              48734

_shelx_hkl_file                  
;
   0 -18   9    5.01    1.30
   0 -16   0    9.99    1.24
   0 -16   1    0.25    0.52
   0 -16  -2   11.62    1.65
   0 -16   2   10.83    1.24
   0 -16   3   68.44    3.07
   0 -16  -3   68.31    4.16
   0 -16   4    0.62    0.46
   0 -16   5   22.97    2.67
   0 -16   6   35.65    3.17
   0 -16   7   18.48    2.47
   0 -16   8    3.69    1.38
   0 -16   9    1.12    0.96
   0 -16  10    1.41    0.89
   0 -16 -12    8.51    1.44
   0 -16 -13   13.38    1.80
   0 -16 -14    2.32    0.96
   0 -16  14    3.06    1.91
   0 -16  15    2.56    1.53
   0 -16 -15    1.38    0.80
   0 -16  16   24.31    2.69
   0 -16 -16   15.96    1.66
   0 -16 -17    5.72    0.95
   0 -16  17   11.61    1.94
   0 -16  18    3.11    1.17
   0 -16 -18    2.50    0.60
   0 -16  19    6.41    1.18
   0 -14   5   19.55    1.68
   0 -14   6   21.35    1.79
   0 -14   7   17.23    1.56
   0 -14   9   39.92    3.66
   0 -14  10    9.28    1.99
   0 -14 -11   91.02    5.62
   0 -14  11  104.01    6.03
   0 -14  12   -0.49    1.08
   0 -14  13    9.52    2.18
   0 -14  13    4.67    1.83
   0 -14  14    3.90    1.94
   0 -14  14    4.37    2.03
   0 -14  15   25.10    3.43
   0 -14  15   25.42    3.37
   0 -14  16    0.29    1.76
   0 -14  16    3.36    1.73
   0 -14 -17   20.46    2.70
   0 -14  17   24.22    3.96
   0 -14  17   31.38    3.72
   0 -14  18    2.57    1.70
   0 -14 -18    1.84    0.73
   0 -14  18    4.09    1.30
   0 -14  19   57.06    4.89
   0 -14  19   52.49    4.14
   0 -14  20   17.46    2.20
   0 -14 -20   11.22    1.72
   0 -14  20   19.33    2.79
   0 -14  21    4.12    1.66
   0 -14 -21    1.42    0.76
   0 -14 -22    9.05    1.37
   0 -14  22   14.21    2.01
   0 -14 -23    6.07    1.03
   0 -14  23    4.78    1.21
   0 -14  24    1.47    0.78
   0 -14 -24    0.86    0.54
   0 -14 -25    0.42    0.36
   0 -12   0  195.42   11.56
   0 -12   1   20.34    3.69
   0 -12  -1   20.87    3.93
   0 -12   2    2.33    1.47
   0 -12   3  375.85   15.55
   0 -12   4    9.61    2.60
   0 -12   5    9.97    2.36
   0 -12   6    5.33    1.90
   0 -12   7   50.47    2.41
   0 -12  11   17.40    2.39
   0 -12  12   70.68    4.69
   0 -12  13    0.01    1.12
   0 -12  14   12.00    2.36
   0 -12  15   34.12    4.05
   0 -12 -15   30.04    3.10
   0 -12  15   34.17    3.81
   0 -12  16   49.14    5.08
   0 -12  16   50.00    4.62
   0 -12 -16   41.65    3.70
   0 -12 -17    9.72    1.88
   0 -12  17   19.82    3.31
   0 -12  17   14.94    2.81
   0 -12  18    7.46    2.19
   0 -12  18    6.61    2.16
   0 -12 -18    6.73    1.68
   0 -12  19   -0.34    1.94
   0 -12 -19   -0.05    0.64
   0 -12  19   -0.07    1.97
   0 -12  20   11.89    2.69
   0 -12  20   11.45    2.73
   0 -12 -20    6.94    1.49
   0 -12  21    2.86    1.89
   0 -12 -21   -0.50    0.60
   0 -12  21    0.78    1.40
   0 -12  22   30.94    3.61
   0 -12  22   33.22    3.72
   0 -12  23    4.08    1.62
   0 -12 -23    1.75    0.70
   0 -12  23    3.10    1.40
   0 -12 -24   -0.82    0.50
   0 -12  24    0.21    1.23
   0 -12 -25   11.05    1.32
   0 -12  25   17.82    2.26
   0 -12 -26    3.29    0.93
   0 -12 -26    3.88    0.74
   0 -12  26    5.19    1.24
   0 -12 -27    0.54    0.53
   0 -12  27   -0.24    0.70
   0 -12 -27   -0.19    0.34
   0 -12 -28    0.31    0.33
   0 -12 -28    0.23    0.44
   0 -12  28    0.46    0.51
   0 -12 -29   -0.22    0.34
   0 -10   0 1010.75   23.52
   0 -10   1   38.74    4.47
   0 -10  -1   36.78    4.60
   0 -10   2  222.74   10.32
   0 -10   2  213.21   11.68
   0 -10  -2  228.27   11.89
   0 -10  -3  594.86   19.77
   0 -10   3  577.21   19.46
   0 -10   3  597.66   16.52
   0 -10   4   54.26    5.83
   0 -10  -4   49.05    5.84
   0 -10   5   45.42    5.46
   0 -10  -5   48.86    6.03
   0 -10   6   91.33    7.72
   0 -10  -6   93.44    8.48
   0 -10   7   17.31    3.53
   0 -10  -7   18.18    3.91
   0 -10  -8    3.45    1.95
   0 -10   8    4.41    1.92
   0 -10  -9   62.64    7.90
   0 -10   9   69.29    6.78
   0 -10 -10   23.02    5.02
   0 -10  10   24.13    4.03
   0 -10  11    4.72    2.09
   0 -10 -11    4.04    2.61
   0 -10  12  188.10    6.24
   0 -10 -12  193.78   16.21
   0 -10  12  202.34   12.28
   0 -10  13   55.28    3.64
   0 -10 -13   56.23    9.08
   0 -10  14    0.79    0.97
   0 -10 -14    2.13    1.68
   0 -10  15   34.46    2.36
   0 -10 -15   34.43    7.93
   0 -10  15   35.69    3.47
   0 -10  16    2.19    1.61
   0 -10  16    1.63    1.10
   0 -10  16    1.88    0.76
   0 -10  17    7.67    1.99
   0 -10  17    9.98    2.29
   0 -10  18   -1.66    1.47
   0 -10  18    1.60    1.91
   0 -10  19   13.77    3.15
   0 -10  19   11.66    2.49
   0 -10  19   14.11    2.71
   0 -10  20    2.72    1.83
   0 -10  20    1.45    1.46
   0 -10  21   32.95    4.07
   0 -10  21   30.79    4.39
   0 -10  22   -2.42    1.89
   0 -10  22   -0.54    1.50
   0 -10  23   17.23    2.97
   0 -10  23   15.92    3.06
   0 -10  24    2.76    1.53
   0 -10  24   -0.06    1.38
   0 -10  25   15.97    2.63
   0 -10  26   -2.17    1.57
   0 -10  27   -0.11    1.02
   0 -10 -28    9.53    1.42
   0 -10  28   14.02    1.93
   0 -10  28   10.36    1.21
   0 -10 -29    4.42    0.90
   0 -10  29    5.26    1.12
   0 -10  29    3.70    0.81
   0 -10 -30    0.60    0.49
   0 -10 -30    0.87    0.51
   0 -10 -31    0.01    0.30
   0 -10 -31   -0.49    0.38
   0 -10 -32    0.25    0.26
   0  -8   0 1688.50   27.30
   0  -8  -1   30.65    3.82
   0  -8   1   28.55    3.40
   0  -8   2  269.58   10.27
   0  -8  -2  265.33   11.60
   0  -8  -3  101.56    7.34
   0  -8   3  106.79    6.35
   0  -8  -4   23.43    3.77
   0  -8   4   26.45    3.75
   0  -8   4   26.15    3.16
   0  -8  -5  556.09   18.48
   0  -8   5  585.65   14.73
   0  -8   5  569.74   16.93
   0  -8   6  514.66   16.30
   0  -8   6  538.23   14.45
   0  -8  -6  506.71   18.25
   0  -8  -7   18.82    3.63
   0  -8   7   22.82    3.00
   0  -8   7   20.59    3.38
   0  -8   8   55.54    5.64
   0  -8  -8   48.69    6.23
   0  -8   9  318.19   13.47
   0  -8  -9  307.68   16.59
   0  -8 -10   34.73    5.96
   0  -8  10   32.99    4.55
   0  -8  11  173.21   10.56
   0  -8 -11  171.55   14.04
   0  -8  12    0.83    0.95
   0  -8 -12    1.62    1.17
   0  -8 -13    9.94    4.34
   0  -8 -14   35.82    7.81
   0  -8 -15   12.93    5.43
   0  -8 -16    4.52    3.31
   0  -8  17   89.25    5.73
   0  -8  17  104.64    3.94
   0  -8  17   93.95    5.21
   0  -8  18   44.52    3.92
   0  -8 -18   42.92    9.36
   0  -8  18   48.87    4.43
   0  -8  19   10.94    2.52
   0  -8 -19    7.55    4.32
   0  -8  19   14.79    2.66
   0  -8  19   12.35    2.33
   0  -8  20   11.99    2.67
   0  -8  20   14.86    2.79
   0  -8  21   19.53    3.35
   0  -8  21   23.39    3.39
   0  -8  22   45.78    4.56
   0  -8  22   46.04    4.66
   0  -8  23   16.24    2.76
   0  -8  23   19.87    3.14
   0  -8  24    2.03    1.60
   0  -8  24   -0.44    1.50
   0  -8  25   49.13    4.55
   0  -8  25   50.26    4.63
   0  -8  26   12.56    2.56
   0  -8 -26    9.41    1.30
   0  -8 -27    1.82    0.55
   0  -8  27    2.54    1.54
   0  -8  28    2.41    1.34
   0  -8  28    3.48    1.17
   0  -8 -28    1.75    0.58
   0  -8  29   15.73    1.78
   0  -8  29   14.58    2.07
   0  -8  30    2.97    1.02
   0  -8 -30    3.45    0.61
   0  -8  30    5.37    1.04
   0  -8 -31   -1.12    0.60
   0  -8 -31    0.09    0.23
   0  -8  31    0.13    0.59
   0  -8 -32    7.17    0.97
   0  -8 -32    5.98    0.84
   0  -8 -32    6.45    0.67
   0  -8  32    8.35    0.96
   0  -8 -33    2.78    0.39
   0  -8 -33    2.53    0.57
   0  -8 -34    1.08    0.38
   0  -6   0 1026.06   18.07
   0  -6  -1  115.55    6.25
   0  -6   1  113.21    5.89
   0  -6  -2 1673.07   24.81
   0  -6   2 1673.18   22.09
   0  -6   3   20.42    2.42
   0  -6  -3   18.96    2.81
   0  -6  -4    9.35    2.13
   0  -6   4    8.10    1.45
   0  -6   4    8.89    1.86
   0  -6   5  147.00    3.58
   0  -6   5  146.61    7.33
   0  -6  -5  143.94    8.43
   0  -6   5  140.66    6.37
   0  -6  -6   90.88    7.09
   0  -6   6   95.34    3.34
   0  -6   6   91.98    5.99
   0  -6   6   91.98    5.24
   0  -6  -7   30.51    4.52
   0  -6   7   32.14    2.16
   0  -6   7   30.37    3.09
   0  -6   7   30.47    3.58
   0  -6   8  120.20    4.76
   0  -6   8  114.80    7.02
   0  -6  -8  117.77    9.38
   0  -6   9   16.25    2.72
   0  -6   9   17.10    2.01
   0  -6  -9   17.83    3.91
   0  -6  10    3.48    0.98
   0  -6 -10    3.59    2.36
   0  -6  10    2.73    1.01
   0  -6  11   95.13    7.21
   0  -6  11   96.54    5.80
   0  -6 -11   95.27   10.39
   0  -6 -12  119.83   12.74
   0  -6  12  126.11    7.17
   0  -6  13    6.00    1.68
   0  -6 -13    5.67    2.66
   0  -6 -14   18.24    5.68
   0  -6  14   23.63    3.74
   0  -6  15   58.02    5.89
   0  -6 -15   36.82    7.97
   0  -6 -16    6.01    3.12
   0  -6  16   10.22    2.79
   0  -6  17   34.59    4.76
   0  -6 -17   21.56    6.17
   0  -6 -18  152.34   15.88
   0  -6  18  220.83   12.29
   0  -6 -19   15.60    5.31
   0  -6 -20   64.20   10.04
   0  -6  20   60.85    4.68
   0  -6  20   62.89    4.57
   0  -6  21   25.23    3.15
   0  -6 -21   19.38    5.75
   0  -6  21   30.04    3.38
   0  -6  22   14.96    2.41
   0  -6 -22   11.89    4.59
   0  -6  22   13.93    2.43
   0  -6  23   17.45    2.74
   0  -6  23   19.43    2.71
   0  -6  24   29.33    3.33
   0  -6  24   26.13    3.18
   0  -6  25   26.83    3.07
   0  -6  26   70.09    4.72
   0  -6  27    0.46    1.17
   0  -6  28   10.37    1.90
   0  -6  28   11.40    1.91
   0  -6  29    8.88    1.65
   0  -6  29    6.42    1.61
   0  -6  30    4.47    1.22
   0  -6  31    3.37    1.06
   0  -6 -32    0.40    0.38
   0  -6  32   -0.19    0.66
   0  -6  33    3.53    0.85
   0  -6 -33    2.99    0.60
   0  -6 -33    2.47    0.61
   0  -6  34    1.71    0.61
   0  -6 -34    0.79    0.39
   0  -6 -34    0.57    0.43
   0  -6 -35    0.03    0.23
   0  -6  35    0.57    0.27
   0  -6 -35    0.32    0.28
   0  -4   0  101.39    4.42
   0  -4  -1  795.69   13.11
   0  -4   1  805.81   12.30
   0  -4   2  154.69    5.34
   0  -4   2  163.57    2.96
   0  -4  -2  156.24    6.20
   0  -4   3 1231.63    9.50
   0  -4  -3 1251.30   19.01
   0  -4   4   22.26    2.05
   0  -4   4   19.70    2.20
   0  -4   4   22.94    1.50
   0  -4  -4   22.90    2.85
   0  -4   5    9.45    1.70
   0  -4  -5    9.62    2.00
   0  -4   5    7.24    1.22
   0  -4   5    8.79    1.12
   0  -4   6  673.92   10.74
   0  -4   6  692.34   12.20
   0  -4   6  693.15   13.93
   0  -4  -6  722.73   18.52
   0  -4   7  133.55    5.34
   0  -4   7  133.33    6.32
   0  -4   8 1107.07   19.46
   0  -4   8 1100.47   17.40
   0  -4   9 1046.92   18.80
   0  -4   9 1013.92   19.92
   0  -4  10  112.57    6.79
   0  -4  10  113.92    7.20
   0  -4  11    6.81    1.85
   0  -4  12  380.90   14.23
   0  -4  13  176.52   10.19
   0  -4  14  116.79    8.64
   0  -4  15   33.59    4.75
   0  -4  16  337.19   15.26
   0  -4  17    1.12    1.20
   0  -4  18  155.33   10.35
   0  -4  19  201.96   11.83
   0  -4  20   73.74    7.14
   0  -4  21   14.51    3.14
   0  -4  22  118.94    5.50
   0  -4  22  121.62    5.91
   0  -4  23   23.65    3.92
   0  -4  23   24.98    2.56
   0  -4  24   28.79    2.88
   0  -4  24   20.56    1.70
   0  -4  24   24.06    3.71
   0  -4  25   30.40    2.94
   0  -4  25   27.10    1.96
   0  -4  26   20.87    2.45
   0  -4  27    0.14    1.00
   0  -4  27    0.15    0.86
   0  -4  28   19.39    2.26
   0  -4  28   20.45    2.38
   0  -4  29    1.61    0.98
   0  -4  30   22.76    2.37
   0  -4  31   -0.85    0.76
   0  -4  32    7.43    1.39
   0  -4  33    4.00    1.12
   0  -4 -34    2.20    0.51
   0  -4  34    1.88    0.78
   0  -4 -35    0.08    0.29
   0  -4  35   -0.80    0.39
   0  -4  35    0.68    0.58
   0  -4  36    0.41    0.25
   0  -4 -36    0.22    0.24
   0  -4 -37    0.84    0.33
   0  -2   0 1787.00   12.76
   0  -2   1  355.85    3.23
   0  -2   1  345.39    5.54
   0  -2  -1  346.62    6.34
   0  -2   2  171.53    3.95
   0  -2   2  167.41    2.96
   0  -2   3 2960.76   16.25
   0  -2   3 2997.33   17.56
   0  -2   4  245.92    5.71
   0  -2   4  255.83    5.68
   0  -2   4  248.98    5.80
   0  -2   4  256.76    6.36
   0  -2   5  259.75    6.90
   0  -2   5  276.41    7.05
   0  -2   5  256.93    7.05
   0  -2   6  860.07   14.13
   0  -2   6  891.62   14.43
   0  -2   6  878.20   14.42
   0  -2   7 1491.67   20.62
   0  -2   7 1488.16   20.91
   0  -2   8  791.34   15.99
   0  -2   8  744.03   16.24
   0  -2   9   88.61    5.94
   0  -2   9   88.46    5.69
   0  -2  10  170.63    8.65
   0  -2  11  469.51   15.01
   0  -2  12  709.26   18.98
   0  -2  13  208.35   10.66
   0  -2  14    8.00    2.38
   0  -2  15  171.57   10.07
   0  -2  16   49.83    5.50
   0  -2  17   30.10    4.49
   0  -2  18    2.33    1.16
   0  -2  19    0.36    0.85
   0  -2  20   77.90    7.25
   0  -2  21  127.86    9.18
   0  -2  22    8.24    2.42
   0  -2  23   10.21    1.43
   0  -2  23   12.38    2.98
   0  -2 -24    2.37    0.82
   0  -2  24    1.41    0.79
   0  -2  24    1.28    0.98
   0  -2  24    1.68    1.28
   0  -2  24    1.49    0.91
   0  -2  25   37.15    4.70
   0  -2  25   36.87    2.93
   0  -2  25   41.07    3.19
   0  -2 -25   44.11    2.78
   0  -2  25   36.90    2.64
   0  -2 -26    3.79    1.11
   0  -2  26    1.24    0.85
   0  -2  26    2.03    1.07
   0  -2  26    2.59    0.86
   0  -2  27   41.02    2.85
   0  -2 -27   41.97    2.88
   0  -2  27   40.27    3.25
   0  -2 -28    1.76    0.84
   0  -2  28    1.38    1.06
   0  -2  29   12.55    1.90
   0  -2  30    2.03    1.19
   0  -2 -31    8.56    1.30
   0  -2  31    8.78    1.68
   0  -2  32    3.62    1.25
   0  -2 -32    3.49    0.81
   0  -2  33    6.05    1.34
   0  -2 -33    3.78    0.80
   0  -2 -34    2.43    0.56
   0  -2  34    2.88    1.11
   0  -2  34    2.23    0.60
   0  -2 -35    1.90    0.44
   0  -2  35    2.09    0.57
   0  -2 -36    0.58    0.24
   0  -2  36    0.14    0.31
   0  -2  37    1.73    0.36
   0  -2 -37    2.19    0.41
   0  -2 -38    0.36    0.20
   0   0  -3    2.76    0.67
   0   0   3    0.43    0.34
   0   0  -4   51.65    3.14
   0   0   4   43.46    3.07
   0   0   5    2.05    0.82
   0   0  -5    2.48    1.01
   0   0  -6 2018.08   22.31
   0   0   6 1836.10   23.25
   0   0  -7    4.20    1.35
   0   0   7    2.62    0.91
   0   0  -8  379.06   10.86
   0   0   8  336.80   11.44
   0   0   9    2.82    1.39
   0   0  -9    3.27    1.30
   0   0 -10 2145.96   27.58
   0   0  10 2172.62   31.12
   0   0 -11    2.35    1.03
   0   0  11    2.26    1.36
   0   0 -12  407.35   12.51
   0   0  12  433.05   14.83
   0   0 -13    0.29    0.93
   0   0 -14  342.71   11.91
   0   0 -15    0.46    0.90
   0   0  15   -0.90    1.34
   0   0  16  403.34   15.05
   0   0 -16  393.38   12.81
   0   0  17    2.25    1.21
   0   0 -17    0.48    0.66
   0   0  18   15.19    3.03
   0   0 -18   13.71    2.54
   0   0  19    1.20    1.07
   0   0 -19   -0.02    0.61
   0   0  20  267.89   12.90
   0   0 -20  248.01   10.23
   0   0  21   -0.31    1.07
   0   0  22    4.11    1.40
   0   0  23    0.15    0.82
   0   0 -24    2.17    0.79
   0   0  24    2.09    1.04
   0   0  24    2.43    1.03
   0   0  24    0.27    0.91
   0   0  25    1.62    1.12
   0   0 -25   -0.12    0.46
   0   0  25    1.11    0.91
   0   0  25    0.14    0.81
   0   0 -25   -0.27    0.66
   0   0  26   89.03    4.72
   0   0  26   99.73    4.46
   0   0 -26   98.95    4.51
   0   0 -26   94.40    3.23
   0   0 -27    0.87    0.41
   0   0  27    1.40    0.92
   0   0  27    0.28    1.10
   0   0 -27    1.47    0.67
   0   0  28  126.36    5.20
   0   0 -28  130.21    5.14
   0   0  28  112.89    5.50
   0   0  29   -2.18    1.26
   0   0  29   -0.61    0.77
   0   0 -29   -0.34    0.66
   0   0  30   26.82    2.80
   0   0 -30   18.42    1.98
   0   0  31   -1.19    0.99
   0   0  32   11.49    1.39
   0   0  32   13.04    1.83
   0   0  33    0.07    0.54
   0   0  33   -1.36    0.92
   0   0 -33   -0.22    0.40
   0   0  34    0.54    0.53
   0   0 -34    0.74    0.44
   0   0 -35    0.41    0.42
   0   0  35   -0.56    0.39
   0   0 -36    0.85    0.39
   0   0  36    0.08    0.35
   0   0  37    0.39    0.30
   0   0 -37    0.09    0.23
   0   0 -37   -0.13    0.19
   0   2  -1  318.13    5.57
   0   2   1  333.75    4.42
   0   2  -2  157.31    4.46
   0   2   2  156.98    4.24
   0   2   3 2893.82   21.63
   0   2   4  249.20    7.18
   0   2  -5  245.33    5.95
   0   2   5  266.59    8.23
   0   2  -6  831.67   10.43
   0   2   6  848.81   15.99
   0   2   7 1516.45   22.79
   0   2  -7 1471.91   12.47
   0   2   8  775.61   17.26
   0   2  -8  781.60   16.41
   0   2  -9   97.73    6.14
   0   2   9   89.80    6.41
   0   2  10  145.48    6.74
   0   2  10  168.75    8.86
   0   2 -10  168.53    8.51
   0   2 -11  442.59   14.52
   0   2  11  448.41   14.90
   0   2  12  583.87   11.87
   0   2 -12  645.86   18.39
   0   2 -13  187.54   10.00
   0   2  13  162.00    5.71
   0   2 -14    5.57    2.06
   0   2 -15  170.83    9.97
   0   2 -16   50.01    5.39
   0   2  16   51.47    5.47
   0   2  17   32.57    4.29
   0   2 -17   23.00    3.69
   0   2 -18    6.56    2.12
   0   2  18    2.92    1.25
   0   2  19    5.84    2.22
   0   2 -19    4.23    1.71
   0   2  20   77.28    6.93
   0   2 -20   77.12    6.76
   0   2 -21  129.17    8.68
   0   2  21  129.05    9.12
   0   2 -22    9.13    2.31
   0   2  22    9.06    2.64
   0   2  23   11.47    2.86
   0   2  23    7.88    1.44
   0   2 -23    9.46    1.21
   0   2 -23   11.51    2.45
   0   2  23    8.70    1.40
   0   2 -23    9.00    1.39
   0   2 -24    1.46    0.68
   0   2 -24    2.00    0.78
   0   2 -24    1.45    0.47
   0   2  24    0.56    0.87
   0   2  24    0.74    0.88
   0   2  24    2.89    1.62
   0   2 -25   39.92    2.46
   0   2 -25   37.17    2.83
   0   2  25   37.40    3.03
   0   2 -25   39.20    2.06
   0   2  25   40.00    2.87
   0   2  25   41.62    5.12
   0   2 -26    1.69    0.75
   0   2  26    2.34    0.94
   0   2  26    1.89    1.06
   0   2 -26    2.35    0.60
   0   2 -26    2.36    0.68
   0   2  27   42.15    3.13
   0   2 -27   38.83    2.47
   0   2 -27   40.02    2.10
   0   2  27   41.54    3.35
   0   2 -27   37.46    2.84
   0   2 -28    3.20    0.69
   0   2  28    3.70    1.25
   0   2 -28    2.56    0.76
   0   2 -28    3.57    1.16
   0   2  28    4.16    1.17
   0   2  28    2.59    1.39
   0   2  29   13.53    1.67
   0   2  29   10.51    1.64
   0   2 -29   10.41    1.65
   0   2 -29   12.61    1.39
   0   2  29   12.36    2.04
   0   2 -30    0.63    0.43
   0   2  30    0.80    0.83
   0   2  30    2.29    1.36
   0   2 -30    0.99    0.63
   0   2 -31    8.60    1.41
   0   2 -31    8.34    1.01
   0   2  31    9.09    1.40
   0   2 -32    4.62    0.79
   0   2  32    7.13    1.22
   0   2  33    4.28    0.91
   0   2 -33    4.53    0.69
   0   2 -34    1.60    0.58
   0   2  34    3.42    0.74
   0   2 -34    3.03    0.53
   0   2 -35    1.48    0.50
   0   2  35    2.03    0.61
   0   2 -35    1.25    0.29
   0   2 -36    0.80    0.39
   0   2  36    1.02    0.40
   0   2 -37    1.60    0.40
   0   4   0   67.84    3.51
   0   4   1  746.61   11.17
   0   4  -1  773.52   12.34
   0   4  -2  141.91    5.60
   0   4  -4   22.29    2.57
   0   4  -5   10.29    1.89
   0   4   5    7.83    1.40
   0   4  -6  702.81   15.44
   0   4  -6  693.26   15.25
   0   4   6  685.42   14.19
   0   4  -7  130.85    7.13
   0   4   7  129.85    6.64
   0   4  -7  122.15    6.06
   0   4  -8 1116.71   21.62
   0   4  -8 1056.69   17.03
   0   4   8 1106.31   20.73
   0   4  -9  992.42   15.63
   0   4  -9  990.83   21.50
   0   4 -10  110.94    7.58
   0   4 -11    1.01    0.93
   0   4  11    2.16    1.28
   0   4 -12  385.05   14.99
   0   4  12  372.82   14.50
   0   4  13  151.58    9.07
   0   4 -13  168.93   10.51
   0   4 -14  120.52    8.98
   0   4  14  106.59    7.14
   0   4 -15   25.06    4.15
   0   4  16  315.64   13.13
   0   4 -16  312.96   15.27
   0   4 -17    2.43    1.60
   0   4  17    2.82    1.44
   0   4 -18  143.26   10.38
   0   4  18  157.65    9.50
   0   4  19  206.86   11.10
   0   4 -19  208.28   12.46
   0   4  20   71.20    6.59
   0   4 -20   67.82    7.10
   0   4 -21   15.78    3.40
   0   4  21   17.26    3.41
   0   4  22   97.58    4.39
   0   4 -22  113.56    5.10
   0   4  22   91.28    7.66
   0   4  22  103.97    4.88
   0   4 -22  101.00    3.82
   0   4 -22   93.07    3.86
   0   4  22  110.57    4.31
   0   4 -22  100.27    4.24
   0   4 -22   93.81    8.16
   0   4  23   22.88    2.13
   0   4 -23   19.84    1.80
   0   4 -23   21.43    1.90
   0   4  23   20.67    1.96
   0   4 -23   24.31    3.87
   0   4  23   20.00    2.28
   0   4 -23   21.39    2.11
   0   4  23   24.75    3.98
   0   4  24   22.72    2.16
   0   4 -24   24.69    3.83
   0   4 -24   21.02    1.86
   0   4  24   22.54    3.70
   0   4 -24   21.78    1.83
   0   4 -24   22.17    2.23
   0   4  24   25.51    2.66
   0   4  24   25.39    2.31
   0   4 -25   31.60    2.15
   0   4  25   32.07    2.57
   0   4  25   34.45    2.66
   0   4 -25   31.44    2.37
   0   4 -25   30.23    2.57
   0   4 -26   20.32    1.77
   0   4 -26   19.89    1.86
   0   4 -26   21.69    2.06
   0   4  26   21.34    2.20
   0   4  26   22.20    2.24
   0   4 -27   -0.45    0.50
   0   4 -27   -0.21    0.71
   0   4  27   -0.12    0.70
   0   4 -27    0.22    0.59
   0   4  27   -0.29    0.72
   0   4 -28   20.19    1.61
   0   4  28   23.29    2.22
   0   4 -28   22.58    2.18
   0   4 -28   23.46    1.99
   0   4 -29    1.26    0.49
   0   4 -29    1.52    0.63
   0   4  29    1.85    0.66
   0   4 -29    1.09    0.73
   0   4 -30   25.10    2.12
   0   4 -30   21.32    1.90
   0   4  30   24.32    2.09
   0   4 -30   22.35    1.55
   0   4  31    1.58    0.76
   0   4 -31    0.29    0.39
   0   4 -32    9.69    1.12
   0   4  32    8.42    1.25
   0   4 -33    3.37    0.83
   0   4 -33    3.64    0.67
   0   4  33    5.16    0.96
   0   4 -34    1.48    0.50
   0   4 -34    2.19    0.65
   0   4  34    2.18    0.55
   0   4 -35    0.19    0.20
   0   4 -35    0.12    0.30
   0   4 -36    0.44    0.28
   0   4 -36    0.28    0.21
   0   4 -37    1.61    0.33
   0   6   0 1011.70   18.17
   0   6   1  113.19    5.93
   0   6  -1  108.80    6.13
   0   6  -2 1588.38   24.03
   0   6   2 1579.68   21.86
   0   6  -3    4.86    1.49
   0   6   3    3.03    0.92
   0   6   4   13.92    1.99
   0   6  -4   13.89    2.36
   0   6  -5  139.35    9.42
   0   6  -5  134.38    7.63
   0   6  -6   89.81    7.15
   0   6  -6   88.19    6.55
   0   6  -7   29.63    3.94
   0   6  -7   30.83    3.90
   0   6  -8  112.16    7.91
   0   6  -8  112.46    7.30
   0   6  -9   19.55    3.36
   0   6  -9   17.57    2.80
   0   6  10    1.46    1.18
   0   6 -10    3.09    1.22
   0   6 -10    3.86    1.86
   0   6 -11   97.67    8.03
   0   6  11   85.67    8.87
   0   6  12  128.41   10.45
   0   6 -12  130.22    9.68
   0   6  13    3.25    1.61
   0   6 -13    5.75    2.25
   0   6  14   25.16    4.48
   0   6 -14   26.45    4.60
   0   6  14   26.83    3.71
   0   6  15   54.15    6.33
   0   6 -15   61.63    7.05
   0   6  15   60.89    5.56
   0   6 -16    9.38    2.82
   0   6  16   10.39    2.48
   0   6 -17   40.59    6.05
   0   6  17   36.59    4.30
   0   6 -18  223.91   13.94
   0   6  18  225.70   10.97
   0   6  19   20.79    3.31
   0   6 -19   20.26    4.38
   0   6 -20   53.41    3.64
   0   6 -20   65.15    3.38
   0   6  20   77.47    6.35
   0   6 -20   71.78    3.52
   0   6 -20   79.98    8.23
   0   6  20   60.50    4.00
   0   6 -20   70.79    3.37
   0   6  21   22.98    2.50
   0   6  21   24.43    3.47
   0   6 -21   25.65    2.58
   0   6 -21   22.87    4.41
   0   6 -21   22.20    1.94
   0   6  21   22.12    1.89
   0   6 -21   21.97    2.00
   0   6 -21   18.60    1.95
   0   6 -22   12.47    2.06
   0   6  22   12.54    1.81
   0   6 -22   14.89    1.63
   0   6 -22   13.12    1.71
   0   6  22   16.58    2.79
   0   6  22   13.70    1.51
   0   6 -22   14.00    1.63
   0   6 -22   14.73    3.27
   0   6 -23   18.82    2.08
   0   6 -23   18.81    1.88
   0   6 -23   15.79    1.72
   0   6  23   18.94    2.25
   0   6 -23   14.93    2.34
   0   6  23   18.87    1.88
   0   6 -24   24.76    2.24
   0   6 -24   23.33    2.15
   0   6  24   25.31    2.43
   0   6 -24   27.83    2.23
   0   6  24   23.19    2.16
   0   6  25   21.13    2.19
   0   6 -25   20.31    1.86
   0   6 -25   20.42    1.98
   0   6 -25   21.33    1.99
   0   6 -26   59.69    3.46
   0   6 -26   56.96    3.11
   0   6  26   57.73    3.60
   0   6 -26   57.75    3.26
   0   6 -27    3.96    1.01
   0   6 -27    4.19    0.85
   0   6  27    4.58    1.13
   0   6 -27    5.84    1.10
   0   6 -28    9.09    1.41
   0   6 -28    9.06    1.32
   0   6  28   10.92    1.59
   0   6 -28    9.58    1.32
   0   6 -29    7.69    1.16
   0   6  29    8.71    1.34
   0   6 -29    7.03    1.08
   0   6 -30    3.42    0.71
   0   6 -30    4.51    0.91
   0   6 -31    1.95    0.62
   0   6 -31    1.92    0.54
   0   6 -32   -0.42    0.43
   0   6 -32    0.86    0.49
   0   6 -33    2.56    0.59
   0   6 -33    2.53    0.53
   0   6 -34    0.58    0.34
   0   6 -34    0.80    0.37
   0   6 -35    0.75    0.27
   0   6 -35    0.48    0.28
   0   8   0 1711.51   49.66
   0   8   0 1633.91   29.31
   0   8   1   29.99    3.96
   0   8  -1   33.37    6.53
   0   8  -1   29.30    3.98
   0   8   1   32.16    6.93
   0   8  -2  286.81   18.88
   0   8   2  266.05   11.67
   0   8   2  270.58   20.52
   0   8  -2  268.04   12.13
   0   8  -3  101.78    7.64
   0   8  -3  124.73   11.76
   0   8   3  104.26    7.31
   0   8   3  106.57   12.99
   0   8  -4   29.47    5.58
   0   8   4   27.35    3.74
   0   8   4   26.14    6.74
   0   8  -4   27.61    4.18
   0   8  -5  539.22   18.35
   0   8   5  547.06   16.04
   0   8  -5  574.61   23.06
   0   8   5  545.25   29.51
   0   8  -6  528.65   20.95
   0   8  -6  522.00   18.49
   0   8   6  528.96   28.72
   0   8  -7   20.77    3.99
   0   8   7   21.06    5.53
   0   8  -7   20.08    3.62
   0   8   8   55.33    9.19
   0   8  -8   58.08    6.38
   0   8  -8   55.69    6.30
   0   8   9  317.74   20.94
   0   8  -9  310.48   15.16
   0   8  -9  314.15   14.25
   0   8  10   32.08    6.39
   0   8 -10   34.71    4.43
   0   8 -10   36.15    5.38
   0   8  11  179.06   14.76
   0   8 -11  174.33   11.95
   0   8  12    0.85    1.41
   0   8 -12    3.30    1.52
   0   8  13   11.59    3.81
   0   8 -13   10.83    3.28
   0   8 -14   38.17    5.91
   0   8  14   40.02    6.35
   0   8 -15   23.24    4.69
   0   8  15   19.90    4.26
   0   8 -16    4.71    2.35
   0   8  17   73.30    4.66
   0   8 -17  111.98   10.60
   0   8 -17  100.85    4.50
   0   8 -17   84.97    4.40
   0   8 -17   98.08    4.14
   0   8  18   35.97    3.17
   0   8 -18   61.61    3.34
   0   8 -18   49.35    3.30
   0   8 -18   67.75    8.13
   0   8 -18   43.48    3.39
   0   8 -19   13.31    2.12
   0   8 -19   13.02    1.80
   0   8 -19   13.15    1.91
   0   8  19    7.82    1.36
   0   8 -19   16.58    3.94
   0   8 -20   18.11    2.14
   0   8  20   13.39    1.92
   0   8 -20   14.00    2.15
   0   8 -21   17.44    2.04
   0   8 -21   17.24    1.90
   0   8 -21   17.62    2.35
   0   8 -22   39.56    3.01
   0   8 -22   40.57    2.63
   0   8 -22   42.00    2.80
   0   8 -22   38.91    3.45
   0   8 -23   16.69    1.80
   0   8 -23   15.01    1.87
   0   8 -23   17.56    1.75
   0   8 -23   12.87    2.12
   0   8 -24    1.67    0.72
   0   8 -24    1.45    0.81
   0   8 -24    2.13    0.83
   0   8 -25   47.80    2.85
   0   8 -25   47.08    2.88
   0   8 -25   44.58    2.83
   0   8 -26   11.88    1.46
   0   8 -26   13.33    1.57
   0   8 -27    1.66    0.71
   0   8 -27    1.09    0.58
   0   8 -28    2.70    0.76
   0   8 -28    2.55    0.72
   0   8 -29   11.85    1.36
   0   8 -29    9.10    1.12
   0   8 -29   11.52    1.16
   0   8 -30    3.73    0.69
   0   8 -30    3.74    0.79
   0   8 -30    3.63    0.64
   0   8 -31    0.00    0.33
   0   8 -31   -0.07    0.31
   0   8 -31    0.43    0.38
   0   8 -32    6.22    0.65
   0   8 -32    7.65    0.84
   0   8 -32    7.42    0.73
   0   8 -33    2.03    0.52
   0   8 -34    0.61    0.28
   0  10   0  975.23   42.99
   0  10   0  988.88   28.10
   0  10  -1   33.17    5.25
   0  10   1   29.00    4.65
   0  10   1   34.02    8.16
   0  10  -1   29.22    7.23
   0  10  -2  205.56   13.28
   0  10   2  202.94   20.27
   0  10  -2  227.49   19.21
   0  10  -3  645.23   30.68
   0  10  -3  609.03   22.80
   0  10   3  570.56   34.32
   0  10  -4   54.93    6.93
   0  10  -4   51.40    8.39
   0  10   4   52.40   10.57
   0  10  -5   50.88    6.66
   0  10  -5   51.06    7.98
   0  10   5   55.98   10.74
   0  10   6   96.48   13.91
   0  10  -6   88.51   10.11
   0  10  -6  102.79    9.53
   0  10   7   18.54    5.74
   0  10  -7   19.57    4.20
   0  10  -7   21.19    4.50
   0  10   8    4.21    4.18
   0  10  -8    1.51    1.06
   0  10  -8    2.46    1.58
   0  10  -9   63.94    7.82
   0  10   9   63.12   10.45
   0  10 -10   24.44    5.06
   0  10  10   22.16    6.04
   0  10 -11    4.88    0.95
   0  10  11    1.99    1.70
   0  10 -11    6.70    2.88
   0  10 -12  205.29    6.27
   0  10 -12  204.43    5.74
   0  10 -12  210.75   14.62
   0  10  12  197.19   16.33
   0  10 -13   64.54    8.11
   0  10 -13   60.99    3.54
   0  10  13   65.24    8.93
   0  10 -14    1.96    1.03
   0  10  14    0.03    1.08
   0  10 -14    1.04    0.83
   0  10 -14    1.56    1.45
   0  10  15   35.21    5.58
   0  10 -15   37.26    2.56
   0  10 -15   34.06    2.85
   0  10 -15   36.00    2.89
   0  10 -15   34.42    5.78
   0  10 -16   -0.70    0.95
   0  10 -16   -0.92    0.95
   0  10 -16    0.41    0.75
   0  10 -17    4.23    1.01
   0  10 -17    3.36    1.00
   0  10 -17    5.66    1.59
   0  10 -18    0.66    0.87
   0  10 -18    1.09    0.58
   0  10 -18    2.21    0.94
   0  10 -19   17.53    1.86
   0  10 -19   15.51    2.20
   0  10 -19   14.70    2.14
   0  10 -20    1.11    0.93
   0  10 -20    0.59    0.95
   0  10 -20    1.61    0.71
   0  10 -21   23.95    2.14
   0  10 -21   25.99    2.68
   0  10 -21   26.19    3.07
   0  10 -22    0.80    0.55
   0  10 -22    0.37    0.86
   0  10 -22   -0.21    1.08
   0  10 -23   12.56    1.68
   0  10 -23   14.10    1.57
   0  10 -23   14.68    1.78
   0  10 -24    1.32    0.76
   0  10  24    0.78    0.63
   0  10 -24    1.56    0.69
   0  10 -25   11.60    1.42
   0  10 -25   10.25    1.23
   0  10 -26    0.91    0.50
   0  10 -26    1.51    0.64
   0  10 -27    0.15    0.34
   0  10 -27    0.42    0.47
   0  10 -28   10.67    1.09
   0  10 -28   11.94    1.12
   0  10 -29    5.47    0.78
   0  10 -29    4.43    0.69
   0  10 -30    1.34    0.42
   0  10 -30    1.37    0.41
   0  10 -31   -0.09    0.22
   0  10 -31    0.06    0.20
   0  10 -32    0.28    0.16
   0  12   0  202.50   20.88
   0  12   0  171.82    6.77
   0  12   0  188.90    5.58
   0  12  -1   24.75    2.07
   0  12   1   21.84    7.05
   0  12  -1   23.68    6.89
   0  12  -1   26.40    2.51
   0  12   1   27.18    2.79
   0  12   1   24.49    2.22
   0  12   2    4.52    3.36
   0  12   2    0.97    0.49
   0  12  -2    1.10    0.53
   0  12  -2    3.68    2.47
   0  12   2    1.02    1.05
   0  12  -2    0.20    0.71
   0  12   3  371.00    8.27
   0  12   3  391.02   11.74
   0  12  -3  388.98    8.02
   0  12  -3  372.61    8.65
   0  12   3  390.52   30.66
   0  12  -3  415.49   25.88
   0  12  -4    9.92    1.40
   0  12   4    9.83    1.41
   0  12  -4    8.18    3.41
   0  12   4    5.22    3.36
   0  12   4   11.57    2.21
   0  12  -5    9.85    3.32
   0  12  -5    9.49    1.29
   0  12   5    8.64    1.43
   0  12   5   14.80    5.90
   0  12  -5    8.26    3.01
   0  12  -6    1.94    1.43
   0  12  -6    4.28    0.96
   0  12   6    1.16    1.66
   0  12  -7   39.57    2.74
   0  12   7   46.32    9.79
   0  12  -7   49.18    7.00
   0  12  -8   72.87    3.50
   0  12  -8   62.08    7.67
   0  12  -9  146.44    5.01
   0  12 -10    3.36    0.83
   0  12 -10    3.07    0.95
   0  12 -11   12.83    1.75
   0  12 -11   13.68    1.96
   0  12 -12   72.80    4.24
   0  12 -13    0.76    0.85
   0  12 -14   12.12    1.93
   0  12 -15   32.16    2.95
   0  12 -16   50.24    3.69
   0  12 -17    9.88    1.79
   0  12 -18    7.78    1.61
   0  12  19    1.94    1.29
   0  12 -19    3.11    1.82
   0  12 -20   10.90    1.30
   0  12  20    9.90    2.04
   0  12 -20   12.39    1.92
   0  12 -21   -0.89    0.52
   0  12  21    1.82    1.04
   0  12 -21    1.13    0.75
   0  12  22   25.94    2.65
   0  12 -22   21.67    1.67
   0  12 -22   25.84    2.23
   0  12 -22   22.00    2.06
   0  12  23    3.39    1.07
   0  12 -23    3.48    0.69
   0  12 -23    3.07    0.77
   0  12 -24    1.08    0.45
   0  12  24    1.31    0.71
   0  12 -24    0.47    0.44
   0  12 -25   15.90    1.33
   0  12 -25   14.62    1.10
   0  12 -26    4.46    0.60
   0  12 -26    4.72    0.67
   0  12 -27    0.31    0.22
   0  12 -27    0.22    0.28
   0  12 -28    1.29    0.35
   0  12 -29   -0.15    0.19
   0  14   0   18.01    2.60
   0  14   0   14.19    1.80
   0  14  -1   33.68    2.58
   0  14  -1   38.10    3.61
   0  14   1   39.94    3.91
   0  14   1   33.50    2.59
   0  14   2   25.00    3.38
   0  14   2   27.72    2.54
   0  14  -2   26.30    2.30
   0  14  -2   26.15    2.93
   0  14   3  264.24    7.48
   0  14   3  286.63   11.46
   0  14  -3  284.21    8.72
   0  14  -3  273.52    7.09
   0  14  -4    3.53    1.10
   0  14   4    2.12    1.33
   0  14   4    2.29    1.22
   0  14  -5   18.05    1.88
   0  14   5   21.49    3.57
   0  14   5   17.47    2.10
   0  14  -6   21.59    2.18
   0  14   6   18.50    2.32
   0  14   6   22.88    3.66
   0  14   7   13.45    1.91
   0  14   7   20.40    3.87
   0  14  -7   14.57    2.08
   0  14  -7   16.76    1.86
   0  14  -8   38.18    2.88
   0  14   8   31.47    3.05
   0  14  -8   36.69    3.10
   0  14   9   45.14    5.81
   0  14  -9   41.20    3.26
   0  14  -9   41.68    3.04
   0  14   9   43.09    3.66
   0  14 -10    6.10    1.65
   0  14  10    3.05    1.27
   0  14  10    5.79    2.67
   0  14  11   82.88    5.02
   0  14  11   98.57    8.71
   0  14 -11   94.15    5.05
   0  14  12   -1.89    1.74
   0  14  12    0.52    0.91
   0  14 -12    0.87    1.01
   0  14 -13    5.42    1.45
   0  14  13    6.23    2.37
   0  14  13    3.31    1.33
   0  14  14    1.90    1.10
   0  14  14    1.91    1.48
   0  14 -14    2.00    0.83
   0  14  15   35.39    4.59
   0  14 -15   28.00    2.64
   0  14 -16    2.12    1.12
   0  14  16   -0.02    0.70
   0  14  16    0.04    1.12
   0  14  17   26.82    3.46
   0  14 -17   25.98    2.44
   0  14  18    1.64    1.05
   0  14 -18    6.26    1.28
   0  14  18    5.56    1.72
   0  14  19   59.50    4.29
   0  14  19   33.26    2.83
   0  14 -19   41.04    2.39
   0  14 -19   50.23    2.93
   0  14  20   16.34    2.10
   0  14  20   11.71    1.57
   0  14 -20   13.33    1.30
   0  14 -20   15.57    1.58
   0  14  21    2.45    0.94
   0  14  21    1.82    0.64
   0  14 -21    1.13    0.48
   0  14 -21    1.12    0.56
   0  14  22    9.05    1.06
   0  14 -22    9.50    0.97
   0  14  23    4.84    0.78
   0  14  23    3.44    0.57
   0  14 -23    5.62    0.67
   0  14 -24    0.00    0.22
   0  14 -25    0.73    0.24
   0  16   0    7.81    1.38
   0  16   0    8.96    1.65
   0  16   0   13.07    2.16
   0  16  -1    0.94    0.85
   0  16   1    0.38    0.75
   0  16  -1    1.83    0.85
   0  16   1   -0.92    0.86
   0  16  -2   12.18    1.93
   0  16   2   15.13    2.40
   0  16   2   15.11    2.46
   0  16  -2   13.23    1.54
   0  16   2    8.56    1.49
   0  16  -3   72.17    3.52
   0  16  -3   59.79    3.85
   0  16   3   68.56    3.55
   0  16  -4    2.19    0.97
   0  16  -4    0.92    1.00
   0  16   4    0.83    1.12
   0  16   4    1.66    0.98
   0  16  -5   24.98    2.14
   0  16   5   25.49    2.43
   0  16   5   29.48    3.74
   0  16  -5   22.62    2.42
   0  16  -6   34.97    2.97
   0  16   6   37.10    2.93
   0  16   7   15.71    2.04
   0  16  -7   13.34    1.83
   0  16  -8    4.18    1.17
   0  16   8    6.06    1.40
   0  16   9    0.89    0.71
   0  16  -9    0.56    0.73
   0  16   9    1.96    1.92
   0  16  10   -0.25    0.70
   0  16  10   -1.06    1.57
   0  16 -10    0.72    0.88
   0  16 -11   32.24    2.53
   0  16  11   30.61    2.61
   0  16  12    8.19    1.37
   0  16  12   13.18    2.90
   0  16 -12    9.92    1.39
   0  16 -13   12.08    1.48
   0  16  13   12.40    1.62
   0  16  14    2.68    1.53
   0  16 -14    1.76    0.74
   0  16 -14    2.02    0.60
   0  16  14    0.68    0.62
   0  16 -15    1.87    0.48
   0  16  15    1.81    1.12
   0  16  15    1.63    0.67
   0  16 -15    1.28    0.60
   0  16 -16   23.02    1.71
   0  16  16   19.23    1.48
   0  16 -16   20.75    1.22
   0  16 -17    8.70    0.75
   0  16 -17   10.31    1.07
   0  16  18    4.82    1.01
   0  16 -18    2.54    0.38
   0  16  19    6.05    0.89
   0  18   4    0.63    0.63
   1 -17 -15    0.73    0.53
  -1 -17  15   -0.79    0.76
  -1 -17  14   15.32    2.00
   1 -17 -14    8.34    1.27
   1 -17 -13    1.52    0.83
  -1 -17  13   -0.20    1.27
  -1 -17  12    1.03    1.36
   1 -17 -12    1.46    0.94
   1 -17 -11   12.32    1.89
   1 -17 -10    6.32    1.49
   1 -17  -9   15.05    2.12
   1 -17  -8   11.36    1.79
  -1 -17   7    7.37    1.34
   1 -17  -7    8.88    1.56
  -1 -17   6    6.58    1.33
   1 -17  -6    8.86    1.53
   1 -17  -5   24.09    2.15
  -1 -17   5   20.62    2.21
   1 -17  -4    9.62    1.10
   1 -17  -4    7.43    1.06
  -1 -17   4    9.07    1.56
   1 -17  -3    0.44    0.38
  -1 -17   3    1.05    0.83
  -1 -17   3    1.23    0.53
  -1 -17   2   10.03    1.19
   1 -17  -2   10.36    1.12
  -1 -17   2    9.36    1.58
  -1 -17   1    0.75    0.39
   1 -17  -1    1.74    0.59
   1 -17   0    1.63    0.58
  -1 -17   0    1.56    0.62
  -1 -17  -1   -0.34    0.48
  -1 -17  -2    0.49    0.55
  -1 -17  -3   12.52    1.32
  -1 -17  -3   12.72    1.52
  -1 -17  -4    6.31    1.31
  -1 -17  -5    0.96    0.76
  -1 -17  -6   44.51    3.39
  -1 -17  -7    1.79    0.84
  -1 -17  -8    9.42    1.79
  -1 -17  -9    8.11    1.51
  -1 -17 -10    7.43    1.54
  -1 -17 -11   -1.11    0.86
  -1 -17 -12    4.65    1.28
   1 -17  12    5.34    1.66
   1 -17  13    1.12    1.02
  -1 -17 -13    1.44    0.78
  -1 -17 -14   15.42    1.62
   1 -17  14   23.57    2.23
  -1 -17 -15    2.33    0.69
   1 -17  15    2.62    0.92
   1 -15 -22    0.61    0.40
   1 -15 -22    0.10    0.31
  -1 -15  22    0.34    0.62
   1 -15 -21    0.80    0.59
  -1 -15  21    2.03    0.81
   1 -15 -20    0.91    0.50
  -1 -15  20   92.22    7.16
   1 -15 -19   -0.06    0.57
  -1 -15  19    0.09    0.76
  -1 -15  19   -0.66    1.15
   1 -15 -18    2.15    0.93
  -1 -15  18    5.00    1.39
  -1 -15  18    4.80    2.02
  -1 -15  17   18.50    2.38
  -1 -15  17   18.65    3.20
   1 -15 -17   11.36    1.63
  -1 -15  16    3.24    1.26
   1 -15 -16    2.29    0.94
   1 -15 -15    0.78    0.71
  -1 -15  15    5.04    1.78
  -1 -15  15    3.25    1.37
  -1 -15  14    9.40    2.16
  -1 -15  14   11.52    2.17
   1 -15 -14    8.89    1.71
  -1 -15  13    1.98    1.70
  -1 -15  13    2.08    1.26
  -1 -15  12    6.05    1.83
  -1 -15  12    4.80    1.72
  -1 -15  11    2.24    1.48
  -1 -15  10   57.92    4.54
  -1 -15   9    1.10    1.23
  -1 -15   8    7.74    1.94
  -1 -15   7    9.57    1.33
  -1 -15   6   12.54    1.50
  -1 -15   5    1.23    0.71
  -1 -15   4    5.19    0.98
  -1 -15   3   13.75    1.53
  -1 -15   0   22.16    2.27
   1 -15   3    0.38    0.62
   1 -15   4   28.39    1.95
   1 -15   7    5.86    1.39
   1 -15   8   12.16    1.96
  -1 -15  -8   13.39    1.87
  -1 -15  -9   14.73    2.00
   1 -15   9   14.30    2.40
   1 -15  10   71.32    4.68
  -1 -15 -10   70.26    4.58
   1 -15  10   65.46    4.72
   1 -15  11   10.18    2.01
   1 -15  11    8.78    1.99
   1 -15  12    0.31    1.25
  -1 -15 -13   -0.34    0.87
   1 -15  13    2.09    1.31
   1 -15  14   20.54    2.71
  -1 -15 -14   16.91    2.30
   1 -15  15   -0.25    1.03
  -1 -15 -15    0.31    0.80
  -1 -15 -16   -0.08    0.70
   1 -15  16    2.89    1.87
   1 -15  16    0.54    1.05
  -1 -15 -17    0.42    0.71
   1 -15  17    0.36    1.52
   1 -15  18   22.39    2.84
  -1 -15 -18   13.83    1.80
  -1 -15 -19    1.43    0.73
   1 -15  19    2.60    1.42
  -1 -15 -20   10.01    1.26
  -1 -15 -20    9.31    1.19
   1 -15  21   10.77    1.47
  -1 -15 -21    7.24    1.06
  -1 -15 -21    8.40    1.01
  -1 -15 -22    0.60    0.45
   1 -15  22    1.21    0.58
   1 -13 -27    0.71    0.47
  -1 -13  27    0.96    0.52
  -1 -13  26    1.12    0.78
   1 -13 -26    0.84    0.43
   1 -13 -26    0.48    0.26
  -1 -13  25   -0.56    0.91
   1 -13 -25   -0.21    0.34
   1 -13 -25    0.17    0.48
   1 -13 -24    2.99    0.81
   1 -13 -24    2.07    0.58
   1 -13 -23    0.83    0.51
  -1 -13  23    1.19    1.26
  -1 -13  22    1.98    1.69
   1 -13 -22    0.22    0.48
  -1 -13  22    1.10    1.18
   1 -13 -21    1.93    0.73
  -1 -13  21    3.50    1.97
  -1 -13  21    3.84    1.60
  -1 -13  20    1.37    1.93
  -1 -13  20    0.32    1.34
   1 -13 -20    2.10    0.92
  -1 -13  19    6.13    2.17
  -1 -13  19    7.21    2.58
   1 -13 -19    5.99    1.31
  -1 -13  18   36.02    3.90
  -1 -13  18   42.15    4.37
   1 -13 -18   24.94    2.48
  -1 -13  18   36.32    4.83
  -1 -13  17   -0.47    1.53
  -1 -13  17    0.46    1.59
  -1 -13  16   32.44    4.09
  -1 -13  16   30.24    3.73
  -1 -13  15   25.08    3.34
  -1 -13  15   25.06    4.07
  -1 -13  14    4.09    1.67
  -1 -13  13   -0.35    1.11
  -1 -13  12   75.60    5.23
  -1 -13  11    9.13    1.84
  -1 -13   9    4.39    0.78
  -1 -13   8    4.20    1.00
  -1 -13   7   81.66    3.48
  -1 -13   6  197.98    5.41
   1 -13  10  181.71    7.31
   1 -13  11    2.07    1.37
   1 -13  12    4.29    1.52
   1 -13  13   46.37    4.28
   1 -13  14   38.18    4.51
   1 -13  14   37.49    3.94
   1 -13  15    2.64    1.77
   1 -13  15   -0.10    1.45
   1 -13  16   68.88    5.49
   1 -13  16   64.20    4.94
  -1 -13 -17    1.95    1.01
   1 -13  17    2.93    1.54
   1 -13  17    2.62    1.76
  -1 -13 -18    1.36    0.76
   1 -13  18    0.99    1.87
   1 -13  18    1.46    1.45
   1 -13  19    1.97    1.90
   1 -13  19   -0.81    1.23
  -1 -13 -19    0.37    0.57
   1 -13  20   49.94    4.09
   1 -13  20   50.88    4.78
   1 -13  21   20.89    2.94
   1 -13  21   18.98    2.48
  -1 -13 -21   12.33    1.57
   1 -13  22    1.18    1.34
  -1 -13 -22   -0.16    0.64
  -1 -13 -22    0.45    0.55
  -1 -13 -23    3.00    0.92
   1 -13  23    5.75    1.49
  -1 -13 -23    3.58    0.79
  -1 -13 -24    0.93    0.41
  -1 -13 -24    1.13    0.67
   1 -13  24    2.07    0.91
  -1 -13 -25    0.14    0.26
  -1 -13 -25    0.10    0.46
  -1 -13 -26    1.33    0.55
   1 -13  26    0.37    0.61
  -1 -13 -26    0.38    0.26
  -1 -13 -27    1.49    0.49
   1 -11 -31    0.48    0.27
   1 -11 -30    1.09    0.44
   1 -11 -30    1.12    0.45
   1 -11 -29    2.98    0.74
   1 -11 -29    2.52    0.65
  -1 -11  29    3.13    0.84
  -1 -11  28   15.10    1.22
  -1 -11  28   17.95    1.89
   1 -11 -27   -0.45    0.53
  -1 -11  27   -0.41    0.94
   1 -11 -26    3.86    0.90
  -1 -11  26    7.22    1.64
  -1 -11  25    8.46    2.04
   1 -11 -25    3.73    1.00
  -1 -11  24    1.20    1.32
  -1 -11  24   -1.55    1.52
  -1 -11  23   -0.27    1.41
  -1 -11  23   -0.85    1.50
  -1 -11  22   12.20    2.68
  -1 -11  22   30.29    3.90
  -1 -11  21    4.88    2.07
  -1 -11  21    2.63    2.08
  -1 -11  20    3.33    2.46
  -1 -11  20    0.68    1.53
  -1 -11  19   16.28    3.43
  -1 -11  19   12.68    2.71
  -1 -11  19    9.76    2.49
  -1 -11  18    3.82    1.56
  -1 -11  18    2.29    1.72
  -1 -11  17    3.75    1.90
  -1 -11  17    7.31    2.39
  -1 -11  16  149.92    7.97
  -1 -11  16  129.18    4.84
  -1 -11  15  156.22    5.21
  -1 -11  15  142.50    7.36
  -1 -11  14   11.14    1.33
  -1 -11  14    6.78    1.64
   1 -11 -13  102.58   11.29
  -1 -11  13  113.87    4.06
  -1 -11  13  114.62    5.90
  -1 -11  12  150.70    6.37
   1 -11 -12  144.28   12.64
  -1 -11  12  150.43    4.40
  -1 -11  12  149.99   10.21
  -1 -11  11   11.60    2.89
   1 -11 -11    9.19    3.22
   1 -11 -10   43.96    6.31
  -1 -11  10   43.54    5.33
   1 -11  -9  112.89    9.81
  -1 -11   9  117.46    3.50
  -1 -11   9  107.34    8.62
   1 -11  -8  141.41   10.51
  -1 -11   8  142.43    9.84
  -1 -11   7   71.39    7.07
   1 -11  -7   73.97    7.32
  -1 -11   6  321.54   14.88
   1 -11  -6  329.14   14.85
  -1 -11   5    7.70    2.03
   1 -11  -5    6.87    2.07
  -1 -11   4   65.96    6.81
  -1 -11   3    8.91    2.77
  -1 -11   2  370.62   16.57
  -1 -11   1   27.08    4.61
  -1 -11   0   83.51    6.83
   1 -11   1  116.86    8.86
  -1 -11  -1  123.29    8.50
  -1 -11  -2    1.45    1.60
   1 -11   2    1.52    1.17
   1 -11   3    3.19    1.87
  -1 -11  -3    1.97    1.64
   1 -11   4   34.00    4.59
  -1 -11  -4   32.09    4.80
  -1 -11  -5   17.93    3.55
   1 -11   5   21.26    3.69
  -1 -11  -6  335.94   16.33
   1 -11   6  340.93   14.45
   1 -11   7  123.92    8.58
  -1 -11  -7  115.49    9.94
  -1 -11  -8    1.11    1.45
   1 -11   8    0.90    0.95
   1 -11   9   40.87    5.01
  -1 -11  -9   40.76    6.10
  -1 -11 -10   44.05    6.78
   1 -11  11    1.98    0.94
  -1 -11 -11   -0.39    1.59
   1 -11  12    1.10    1.15
  -1 -11 -12   -1.51    2.45
   1 -11  13  215.34    8.00
   1 -11  14  438.12   11.71
   1 -11  15    0.26    1.23
   1 -11  15    4.47    1.82
   1 -11  16    3.12    1.91
   1 -11  16    1.23    1.16
   1 -11  17  121.50    7.00
   1 -11  17  137.62    8.17
   1 -11  18   16.28    2.99
   1 -11  18   15.15    2.82
   1 -11  19   10.88    2.98
   1 -11  19   15.57    3.18
   1 -11  20    1.36    1.97
   1 -11  20   -0.05    1.48
   1 -11  21   16.71    3.25
   1 -11  21   14.10    2.89
   1 -11  22   -0.37    1.64
   1 -11  22    1.95    1.29
   1 -11  23   16.91    2.79
  -1 -11 -23    9.39    1.68
   1 -11  23   14.38    2.60
   1 -11  24    2.82    1.61
  -1 -11 -24    1.44    0.80
  -1 -11 -25    0.97    0.64
   1 -11  25    1.04    1.28
   1 -11  26   18.85    2.30
  -1 -11 -26   12.50    1.57
  -1 -11 -27    2.89    0.73
   1 -11  27    2.50    0.93
  -1 -11 -28   -0.13    0.47
  -1 -11 -28    0.42    0.38
   1 -11  28    0.94    0.61
  -1 -11 -29    1.83    0.51
  -1 -11 -29    2.20    0.63
  -1 -11 -30    1.83    0.47
  -1 -11 -30    1.98    0.44
   1  -9 -33    0.28    0.28
   1  -9 -32    0.19    0.36
   1  -9 -32    0.65    0.40
   1  -9 -31    4.10    0.75
  -1  -9  31    4.73    0.83
   1  -9 -31    3.43    0.76
  -1  -9  30    0.04    0.56
  -1  -9  30   -0.64    0.89
   1  -9 -30   -0.01    0.42
   1  -9 -29    4.07    0.60
  -1  -9  29    7.71    1.28
  -1  -9  29    8.07    1.46
   1  -9 -28    6.26    0.81
  -1  -9  28   15.20    2.02
   1  -9 -27    8.11    1.00
  -1  -9  27    6.46    1.77
  -1  -9  26    3.65    1.93
   1  -9 -26    4.41    0.80
  -1  -9  25    7.82    2.19
  -1  -9  25    7.19    2.16
  -1  -9  24    6.74    2.15
  -1  -9  24    7.55    2.46
  -1  -9  23   20.26    3.28
  -1  -9  23   18.25    3.20
  -1  -9  22   12.49    2.80
  -1  -9  22   10.95    2.86
  -1  -9  21   42.66    4.79
  -1  -9  21   52.59    5.18
  -1  -9  20   23.31    3.15
  -1  -9  20   25.83    3.69
  -1  -9  20   27.45    3.69
  -1  -9  19    6.14    2.04
  -1  -9  19    8.85    2.32
  -1  -9  19   10.49    2.48
  -1  -9  18   63.87    5.17
  -1  -9  18   61.65    5.36
  -1  -9  17    3.63    0.90
  -1  -9  17    1.78    1.24
   1  -9 -17    2.15    2.41
  -1  -9  17    1.37    1.21
  -1  -9  16    3.30    0.69
  -1  -9  16    2.81    1.07
   1  -9 -16    1.77    1.64
  -1  -9  15  168.08    4.86
  -1  -9  15  155.82    6.49
   1  -9 -14   82.55   11.82
  -1  -9  13  133.91   10.53
   1  -9 -13  116.86   13.46
  -1  -9  12   24.89    4.35
   1  -9 -12   27.57    6.32
  -1  -9  11   44.98    5.77
   1  -9 -11   43.94    7.25
  -1  -9  10    3.20    1.25
   1  -9 -10    3.09    1.67
  -1  -9   9  344.19   14.80
   1  -9  -9  337.33   17.35
   1  -9  -8  334.16   16.42
  -1  -9   8  344.66   14.83
   1  -9  -7   21.06    3.91
  -1  -9   7   22.16    3.20
  -1  -9   7   20.91    3.62
   1  -9  -6  304.55   14.37
  -1  -9   6  302.65   11.89
  -1  -9   6  304.07   13.62
   1  -9  -5  120.34    8.70
  -1  -9   5  117.67    8.28
  -1  -9   5  118.99    7.31
  -1  -9   4   33.39    4.37
  -1  -9   4   32.54    3.80
   1  -9  -4   31.86    4.28
  -1  -9   3  112.06    7.23
   1  -9  -3  118.79    8.21
  -1  -9   3  108.62    8.01
  -1  -9   2   53.12    5.13
   1  -9  -2   54.62    5.33
   1  -9  -1   42.78    4.57
  -1  -9   1   38.16    4.39
  -1  -9   0    4.42    1.53
   1  -9   0    5.00    1.60
  -1  -9  -1  308.99   13.20
   1  -9   1  316.41   11.83
  -1  -9  -2  133.71    8.89
   1  -9   2  138.80    7.49
   1  -9   3  438.90   13.28
   1  -9   3  432.64   15.24
  -1  -9  -3  434.95   16.44
   1  -9   4  681.11   19.05
   1  -9   4  694.42   16.37
  -1  -9  -4  669.82   21.07
  -1  -9  -5    0.72    0.98
   1  -9   5    1.09    1.11
   1  -9   5    0.98    0.67
   1  -9   6  355.35   14.11
   1  -9   6  363.64   11.75
  -1  -9  -6  333.09   15.83
   1  -9   7  107.50    7.82
  -1  -9  -7  106.55    9.14
   1  -9   8  124.09    8.49
  -1  -9  -8  125.80   10.42
  -1  -9  -9  237.46   15.23
   1  -9   9  239.79   12.20
   1  -9  10   10.22    2.68
  -1  -9 -10   10.35    3.36
  -1  -9 -11   12.27    4.05
   1  -9  11   13.22    3.24
   1  -9  12   52.30    6.29
  -1  -9 -12   42.86    7.88
  -1  -9 -13  233.03   19.19
  -1  -9 -14   17.11    6.04
  -1  -9 -15    0.63    2.26
   1  -9  15    2.67    1.10
   1  -9  16   38.29    3.42
  -1  -9 -16   37.41    8.76
   1  -9  16   36.29    3.63
   1  -9  17   97.28    5.70
   1  -9  17   91.46    6.20
   1  -9  18   10.12    2.17
   1  -9  18   10.77    2.30
   1  -9  19    0.30    1.83
   1  -9  19    2.55    1.50
   1  -9  19    0.33    1.70
   1  -9  20   21.08    3.46
   1  -9  20   18.87    3.33
   1  -9  21   -1.32    1.48
   1  -9  21    0.97    1.89
   1  -9  22   17.54    2.92
   1  -9  22   18.06    3.46
  -1  -9 -22   12.35    1.61
  -1  -9 -23   -0.34    0.48
   1  -9  23    2.17    1.51
   1  -9  23    1.75    1.66
   1  -9  24    3.54    2.09
   1  -9  24    3.10    1.55
  -1  -9 -24    2.06    0.68
  -1  -9 -25    1.69    0.65
   1  -9  25    2.36    1.42
   1  -9  26   36.38    3.47
  -1  -9 -26   23.03    1.77
   1  -9  27    5.69    1.59
  -1  -9 -27    2.12    0.61
  -1  -9 -28    7.21    0.87
   1  -9  28    8.14    1.53
   1  -9  28    9.13    1.32
  -1  -9 -29   29.79    1.56
   1  -9  29   34.72    2.11
  -1  -9 -29   28.69    2.30
   1  -9  29   35.72    2.72
  -1  -9 -30    0.26    0.24
  -1  -9 -30   -0.79    0.52
   1  -9  30   -0.47    0.67
  -1  -9 -30   -0.73    0.53
  -1  -9 -31    1.29    0.55
  -1  -9 -31    1.62    0.57
  -1  -9 -31    2.30    0.36
  -1  -9 -32    0.38    0.31
  -1  -9 -33   -0.05    0.24
   1  -7 -35    0.14    0.22
   1  -7 -34    0.73    0.26
  -1  -7  34    1.33    0.48
   1  -7 -34    0.83    0.38
  -1  -7  33    0.80    0.61
   1  -7 -33    0.24    0.24
   1  -7 -33    0.19    0.35
   1  -7 -32    2.51    0.53
  -1  -7  32    1.10    0.61
  -1  -7  31    0.98    0.83
   1  -7 -31    0.78    0.40
   1  -7 -30    2.95    0.66
  -1  -7  30    5.76    1.19
  -1  -7  30    7.35    1.64
  -1  -7  29   11.23    1.97
  -1  -7  29    9.91    1.63
  -1  -7  28    4.21    1.50
  -1  -7  27    2.62    1.60
  -1  -7  26   72.29    4.98
  -1  -7  25   72.03    5.12
  -1  -7  25   60.41    4.91
  -1  -7  24   33.65    3.80
  -1  -7  24   38.05    3.77
  -1  -7  23   12.91    2.49
  -1  -7  23   11.40    2.35
  -1  -7  22   11.51    2.64
  -1  -7  22    9.62    2.32
  -1  -7  21   -0.21    1.28
  -1  -7  21    1.47    1.47
   1  -7 -21    2.72    2.26
  -1  -7  20  111.89    6.59
  -1  -7  20  104.10    6.61
  -1  -7  19   37.76    3.51
  -1  -7  19   41.57    3.90
  -1  -7  19   38.00    3.96
   1  -7 -19   27.83    6.96
   1  -7 -18    5.07    3.84
   1  -7 -17   54.80   10.60
   1  -7 -16  128.27   15.51
   1  -7 -15   77.85   11.70
   1  -7 -14  106.05   13.56
   1  -7 -13    5.71    2.51
  -1  -7  12  154.04    9.98
   1  -7 -12  146.94   13.94
  -1  -7  11   11.52    2.70
   1  -7 -11   11.32    3.81
  -1  -7  10  124.88    8.34
   1  -7 -10  124.78   11.15
  -1  -7   9  880.46   21.49
   1  -7  -9  872.28   27.04
   1  -7  -8  225.08   12.68
  -1  -7   8  226.40   10.74
  -1  -7   8  226.49    9.37
  -1  -7   7    4.43    1.68
   1  -7  -7    5.08    1.92
  -1  -7   7    4.76    1.52
  -1  -7   6  192.53    9.47
  -1  -7   6  189.16    8.27
   1  -7  -6  188.85   10.33
  -1  -7   5 1015.62   19.13
   1  -7  -5  979.90   22.69
  -1  -7   5 1030.45   21.71
  -1  -7   4  183.37    8.17
   1  -7  -4  190.33    9.43
   1  -7  -3  148.85    8.01
  -1  -7   3  143.83    7.27
   1  -7  -2  367.95   12.27
  -1  -7   2  370.29   11.69
  -1  -7   1   20.57    2.94
   1  -7  -1   19.20    2.69
   1  -7   0   91.92    5.73
  -1  -7   0   91.47    6.15
   1  -7   1  314.82   10.03
  -1  -7  -1  313.30   11.62
   1  -7   2  200.11    7.97
  -1  -7  -2  200.54    9.63
  -1  -7  -3  121.13    7.73
   1  -7   3  128.11    6.29
   1  -7   4  966.60   20.09
   1  -7   4  997.29   17.32
  -1  -7  -4  986.54   22.93
  -1  -7  -5  104.81    7.81
   1  -7   5  106.41    6.61
   1  -7   5  111.98    5.85
   1  -7   6   99.07    6.54
   1  -7   6  101.06    5.64
  -1  -7  -6   96.92    7.86
   1  -7   7  364.03   10.82
   1  -7   7  353.49   12.65
  -1  -7  -7  348.37   15.58
  -1  -7  -8 1118.48   29.60
   1  -7   8 1139.98   23.36
  -1  -7  -9  157.20   11.80
   1  -7   9  149.24    8.69
  -1  -7 -10    1.38    1.95
   1  -7  10    1.79    0.94
  -1  -7 -11  350.15   20.20
   1  -7  11  368.92   14.67
  -1  -7 -12   65.18    9.38
  -1  -7 -13    1.06    1.96
  -1  -7 -14  193.95   17.62
  -1  -7 -15   55.63    9.90
  -1  -7 -16  219.97   26.17
  -1  -7 -17    3.50    2.39
   1  -7  18   16.05    2.49
  -1  -7 -18   17.41    5.63
   1  -7  18   17.93    2.87
   1  -7  19   10.05    2.12
   1  -7  19   10.44    2.21
  -1  -7 -19    4.04    2.72
   1  -7  20    1.22    1.55
   1  -7  20   -1.40    2.11
  -1  -7 -20    0.82    2.02
   1  -7  21    1.11    1.49
  -1  -7 -21    1.62    2.64
   1  -7  21   -2.11    1.41
   1  -7  22   41.44    4.14
   1  -7  22   44.22    4.25
   1  -7  23   34.33    3.54
   1  -7  23   39.83    3.96
   1  -7  24    8.15    2.12
   1  -7  24    6.73    1.98
   1  -7  25    0.28    1.30
   1  -7  26   -0.88    1.50
   1  -7  27    6.99    1.85
   1  -7  28    2.60    1.37
   1  -7  28    3.39    1.03
   1  -7  29    4.43    1.18
  -1  -7 -29    1.54    0.54
   1  -7  29    3.79    1.27
   1  -7  30    3.40    1.00
  -1  -7 -30    2.02    0.58
   1  -7  30    4.01    1.26
   1  -7  31    2.14    0.76
  -1  -7 -31    2.14    0.50
  -1  -7 -32    0.12    0.24
   1  -7  32   -0.09    0.48
  -1  -7 -32    0.18    0.42
  -1  -7 -33    0.59    0.30
  -1  -7 -33    0.48    0.30
  -1  -7 -34    1.39    0.31
  -1  -7 -34    1.28    0.38
  -1  -5  36    0.68    0.30
   1  -5 -36    0.17    0.23
   1  -5 -35    0.94    0.47
   1  -5 -35    1.10    0.34
   1  -5 -34    0.59    0.38
   1  -5 -34    0.45    0.30
  -1  -5  33    5.37    1.18
  -1  -5  32    3.32    1.17
  -1  -5  31    3.71    1.12
  -1  -5  30    3.27    1.06
  -1  -5  29   24.15    2.74
  -1  -5  29   21.70    2.37
  -1  -5  28    1.39    1.16
  -1  -5  28    0.91    1.23
  -1  -5  27   53.80    4.09
  -1  -5  26    0.11    1.13
  -1  -5  25   -0.32    1.26
  -1  -5  24   18.83    3.23
  -1  -5  24   26.45    2.91
  -1  -5  24   26.93    3.22
  -1  -5  23    1.46    1.36
   1  -5 -23    1.29    1.65
  -1  -5  23    0.71    1.24
  -1  -5  23    1.34    0.91
  -1  -5  22   14.19    2.39
  -1  -5  22    8.45    2.16
  -1  -5  22   13.20    2.28
  -1  -5  21   43.90    3.76
  -1  -5  21   38.85    5.32
  -1  -5  21   46.69    3.80
  -1  -5  20    2.85    1.78
  -1  -5  19   63.28    6.84
  -1  -5  18   52.30    6.30
  -1  -5  17  581.79   20.45
  -1  -5  16  124.62    9.24
  -1  -5  15  123.27    8.93
  -1  -5  14   89.13    7.34
  -1  -5  13  313.16   12.85
  -1  -5  12  265.23   11.10
  -1  -5  11    4.00    1.46
  -1  -5  11    5.03    1.32
  -1  -5  10  603.29   16.59
  -1  -5  10  611.36   14.29
  -1  -5   9  917.08   15.89
   1  -5  -9  929.42   27.80
  -1  -5   9  906.16   19.54
  -1  -5   8    0.14    0.80
   1  -5  -8    1.78    1.24
  -1  -5   8    1.29    0.63
  -1  -5   7  503.71   12.14
  -1  -5   7  514.85   10.04
  -1  -5   7  516.74   13.72
   1  -5  -7  522.35   17.41
  -1  -5   6  276.09    9.66
  -1  -5   6  256.25    6.45
   1  -5  -6  269.29   11.51
  -1  -5   6  266.45    8.57
  -1  -5   5  931.24   15.63
  -1  -5   5  962.48   11.14
   1  -5  -5  961.05   20.14
  -1  -5   5  951.52   17.61
  -1  -5   4  387.86   10.05
  -1  -5   4  401.34    6.61
   1  -5  -4  391.28   11.99
   1  -5  -3 1117.10   18.92
  -1  -5   3 1111.78   16.82
  -1  -5   3 1123.10    9.64
  -1  -5   2  547.60   11.92
   1  -5  -2  542.96   12.43
  -1  -5   1  433.94   10.73
   1  -5  -1  432.43   10.54
   1  -5   0    2.43    0.78
  -1  -5   0    2.52    0.94
  -1  -5  -1 2369.29   26.55
   1  -5   1 2448.44   23.49
  -1  -5  -2  216.83    8.46
   1  -5   2  219.95    6.88
   1  -5   3  397.75    9.25
  -1  -5  -3  408.73   12.22
   1  -5   3  394.48    4.15
   1  -5   4  142.54    3.22
  -1  -5  -4  145.66    7.76
   1  -5   4  134.90    6.18
   1  -5   4  139.81    5.41
  -1  -5  -5  288.15   11.44
   1  -5   5  266.69    7.68
   1  -5   5  269.35    8.85
   1  -5   5  282.68    5.50
   1  -5   6    3.84    0.82
  -1  -5  -6    4.36    1.62
   1  -5   6    3.66    0.95
   1  -5   6    3.39    1.02
  -1  -5  -7 1354.58   28.86
   1  -5   7 1315.88   15.93
   1  -5   7 1308.55   21.04
  -1  -5  -8   77.08    7.54
   1  -5   8   68.56    4.08
   1  -5   8   74.56    5.30
   1  -5   9   14.10    2.47
  -1  -5  -9   18.92    4.05
   1  -5   9   12.48    1.95
  -1  -5 -10  253.66   15.71
   1  -5  10  257.45    9.69
   1  -5  10  244.31   10.69
  -1  -5 -11 1373.54   39.31
   1  -5  11 1469.07   25.05
   1  -5  12  161.43    8.90
  -1  -5 -12  136.76   13.15
   1  -5  13  291.46   12.56
   1  -5  14  544.69   18.21
   1  -5  15   40.62    5.15
   1  -5  16  163.21   10.48
   1  -5  17  267.34   13.58
   1  -5  18  109.13    8.67
  -1  -5 -19   20.73    5.70
   1  -5  19   26.59    4.25
   1  -5  20    1.00    1.16
  -1  -5 -20   -0.34    1.66
  -1  -5 -21   80.18   10.58
   1  -5  21   91.85    5.02
   1  -5  21   94.18    5.29
   1  -5  21   92.07    7.46
  -1  -5 -22    4.64    3.28
   1  -5  22    1.44    1.26
   1  -5  22    3.18    1.50
   1  -5  22    1.72    1.26
   1  -5  23   16.12    2.42
   1  -5  23   12.04    2.18
  -1  -5 -23   15.95    4.68
   1  -5  23   18.01    3.19
   1  -5  24    0.10    1.23
   1  -5  25   21.36    2.65
   1  -5  26   13.71    2.07
   1  -5  27    0.88    1.07
   1  -5  27    1.68    0.90
   1  -5  28    7.05    1.44
   1  -5  28    8.55    1.72
   1  -5  29    7.38    1.57
   1  -5  29    8.28    1.44
   1  -5  30   -0.69    0.91
   1  -5  31    0.07    0.81
   1  -5  32    2.66    0.87
  -1  -5 -33    3.06    0.68
   1  -5  33    2.98    0.90
  -1  -5 -33    4.81    0.75
  -1  -5 -34    0.05    0.36
  -1  -5 -34    0.26    0.34
   1  -5  34    0.02    0.50
  -1  -5 -35    0.34    0.32
   1  -5  35    0.97    0.29
  -1  -5 -36    0.07    0.21
  -1  -3  37    0.19    0.25
   1  -3 -37    0.01    0.20
  -1  -3  36    1.30    0.43
  -1  -3  35    1.02    0.74
  -1  -3  35    0.06    0.34
   1  -3 -34   -0.09    0.27
  -1  -3  34    0.69    0.82
   1  -3 -33    5.29    0.85
  -1  -3  33    7.08    1.40
  -1  -3  32    2.47    1.10
   1  -3 -32    4.46    0.84
  -1  -3  31    5.27    1.46
   1  -3 -31    4.22    0.85
  -1  -3  30   -0.83    0.97
  -1  -3  29    2.96    1.30
  -1  -3  28    1.64    0.95
   1  -3 -28    1.43    0.71
  -1  -3  27   20.96    1.93
  -1  -3  27   27.46    2.74
  -1  -3  27   25.29    2.61
   1  -3 -27   22.76    1.99
  -1  -3  26   53.66    3.81
  -1  -3  26   50.35    3.63
  -1  -3  26   52.64    3.11
   1  -3 -26   57.45    3.05
   1  -3 -25   -0.25    0.67
  -1  -3  25    0.30    0.77
  -1  -3  25    1.96    0.90
  -1  -3  25    0.62    0.59
  -1  -3  24   86.40    7.44
  -1  -3  24   74.74    4.28
  -1  -3  24   74.97    3.41
   1  -3 -24   90.30    3.53
   1  -3 -23   13.76    1.41
  -1  -3  23   15.44    2.03
  -1  -3  23   13.93    1.41
  -1  -3  23   14.66    3.27
  -1  -3  22    2.87    1.40
  -1  -3  21   11.22    2.95
  -1  -3  20  112.33    8.78
  -1  -3  19    5.08    1.86
  -1  -3  18   30.72    4.60
  -1  -3  17  657.49   21.55
  -1  -3  16   97.34    8.29
  -1  -3  15  635.48   20.54
  -1  -3  14   98.26    7.95
  -1  -3  13 2396.79   37.77
  -1  -3  12  184.80    9.91
  -1  -3  11  133.79    8.10
  -1  -3  10   66.55    5.37
  -1  -3   9  530.12   13.90
  -1  -3   9  505.80   14.01
  -1  -3   8  619.44   13.54
  -1  -3   8  579.81   13.85
  -1  -3   7  329.91    9.65
  -1  -3   7  317.83    8.62
  -1  -3   6  282.30    7.16
  -1  -3   6  292.95    8.71
  -1  -3   5  150.88    5.23
  -1  -3   5  143.22    4.51
  -1  -3   4  205.02    6.43
  -1  -3   4  205.33    5.82
  -1  -3   4  201.09    4.74
  -1  -3   3 2915.42   21.19
  -1  -3   3 2863.84   15.82
  -1  -3   2 1405.38   14.82
  -1  -3   2 1420.98    9.87
   1  -3  -1  510.68    8.67
  -1  -3   1  502.30    8.77
  -1  -3   0  211.17    5.79
   1  -3   0  209.07    5.09
   1  -3   1    6.17    0.95
  -1  -3  -1    5.92    1.09
   1  -3   2   24.57    1.04
  -1  -3  -2   24.94    2.35
   1  -3   2   23.76    1.69
   1  -3   3 1960.37   12.34
   1  -3   3 1976.10   17.93
   1  -3   4  918.01   12.94
   1  -3   4  960.77   11.37
   1  -3   4  932.58   10.74
   1  -3   4  919.29   11.20
   1  -3   5 1471.79   17.58
   1  -3   5 1461.14   15.86
   1  -3   6    4.86    1.14
   1  -3   6    5.41    1.24
   1  -3   6    6.00    1.32
   1  -3   7 1533.68   21.14
   1  -3   7 1553.81   20.96
   1  -3   7 1554.48   21.33
   1  -3   8  795.33   16.63
   1  -3   8  768.24   16.18
   1  -3   8  771.68   15.84
   1  -3   9  296.09   10.29
   1  -3   9  286.46   10.76
   1  -3  10  146.72    8.10
   1  -3  11 1447.48   26.59
   1  -3  12   66.31    5.92
   1  -3  13   79.33    6.65
   1  -3  14  276.00   12.65
   1  -3  15   76.45    6.68
   1  -3  16  314.59   14.04
   1  -3  17  433.21   16.58
   1  -3  18   20.69    3.88
   1  -3  19   39.82    5.02
   1  -3  20   97.24    7.96
   1  -3  21   45.77    5.42
   1  -3  22   44.34    5.34
   1  -3  23   26.14    1.85
   1  -3  23   29.24    2.51
  -1  -3 -23   23.77    1.82
  -1  -3 -24    1.97    0.67
   1  -3  24    1.34    0.58
   1  -3  24    3.00    1.18
   1  -3  24    2.31    1.10
   1  -3  25   84.24    4.50
  -1  -3 -25   80.47    3.58
   1  -3  25   76.60    3.52
  -1  -3 -26   38.38    2.58
   1  -3  26   35.67    2.89
   1  -3  26   35.60    3.02
   1  -3  27    3.64    1.24
   1  -3  27    1.86    1.05
   1  -3  28    1.41    0.91
   1  -3  29    4.65    1.30
  -1  -3 -29    4.63    1.01
   1  -3  30    4.29    1.43
  -1  -3 -30    0.81    0.52
   1  -3  31    6.86    1.41
  -1  -3 -31    7.73    1.14
  -1  -3 -32   13.23    1.29
   1  -3  32   11.55    1.66
  -1  -3 -33    2.83    0.61
   1  -3  33    2.42    0.99
  -1  -3 -33    2.48    0.59
  -1  -3 -34    2.39    0.47
   1  -3  34    2.83    0.85
   1  -3  34    2.94    0.67
   1  -3  35   -0.01    0.37
   1  -3  36    2.71    0.44
  -1  -3 -36    1.53    0.49
  -1  -3 -37    0.43    0.25
   1  -1 -38    0.18    0.16
   1  -1 -37   -0.02    0.17
  -1  -1  37   -0.11    0.24
  -1  -1  36    0.10    0.36
   1  -1 -36   -0.22    0.26
  -1  -1  35    0.93    0.47
   1  -1 -35    0.43    0.30
  -1  -1  34    0.44    0.54
  -1  -1  34    1.03    0.85
   1  -1 -34    0.10    0.33
   1  -1 -33    2.06    0.74
  -1  -1  33    2.90    1.03
  -1  -1  32    0.14    1.12
  -1  -1  31   13.61    1.95
   1  -1 -30    0.70    0.62
  -1  -1  30    2.12    1.19
  -1  -1  29   13.58    2.09
  -1  -1  29   12.40    1.75
   1  -1 -29   10.51    1.53
   1  -1 -28    3.04    0.81
  -1  -1  28    2.73    0.80
  -1  -1  28    1.97    1.14
  -1  -1  27   67.56    3.88
  -1  -1  27   65.12    4.05
   1  -1 -27   67.99    3.81
   1  -1 -26   -0.08    0.59
  -1  -1  26    0.03    0.92
  -1  -1  26    0.59    0.72
   1  -1 -25   56.45    3.35
  -1  -1  25   54.41    3.26
  -1  -1  25   60.93    6.21
  -1  -1  25   55.17    3.67
  -1  -1  24  171.48    6.07
   1  -1 -24  158.49    5.26
  -1  -1  24  153.27    5.22
  -1  -1  24  165.68   10.45
  -1  -1  23   18.67    3.51
  -1  -1  22   42.82    5.39
  -1  -1  21   30.26    4.51
  -1  -1  20   25.32    4.00
  -1  -1  19   12.41    2.78
  -1  -1  18    2.71    1.65
   1  -1 -17  120.89    6.67
  -1  -1  17  132.39    9.11
  -1  -1  16    3.45    1.77
   1  -1 -16    2.61    1.09
   1  -1 -15  110.35    6.30
  -1  -1  15  118.88    8.49
   1  -1 -14  146.40    7.20
  -1  -1  14  165.92    9.66
   1  -1 -13   95.75    5.80
  -1  -1  13  100.77    7.41
  -1  -1  12   14.93    2.78
   1  -1 -12   13.32    2.07
  -1  -1  11  545.57   16.10
   1  -1 -11  529.00   12.91
  -1  -1  10    1.69    0.87
   1  -1 -10    1.81    0.83
  -1  -1   9 1281.75   22.19
   1  -1  -9 1186.42   18.50
   1  -1  -8  116.21    5.60
  -1  -1   8  122.05    6.42
   1  -1  -7  760.53   13.44
  -1  -1   7  728.97   14.34
  -1  -1   6   97.30    4.91
   1  -1  -6  115.12    4.78
   1  -1  -5  670.04    9.63
  -1  -1   5  599.95   10.31
  -1  -1   4  552.58    8.31
   1  -1  -4  645.02    7.21
  -1  -1   3   66.61    2.52
  -1  -1   3   62.90    2.34
  -1  -1   2    1.24    0.40
  -1  -1   2    2.48    0.41
   1  -1   1  196.87    2.83
   1  -1   1  191.74    2.43
   1  -1   2   19.95    1.45
   1  -1   2   19.48    1.18
   1  -1   3   45.11    2.70
   1  -1   3   45.65    2.29
   1  -1   4  662.13   11.51
   1  -1   5   48.75    3.90
  -1  -1  -6    7.90    1.46
   1  -1   6    6.65    1.46
  -1  -1  -7  268.88    8.95
   1  -1   7  293.48    9.88
   1  -1   8  160.25    7.80
  -1  -1  -8  153.17    7.20
  -1  -1  -9  213.52    8.83
   1  -1   9  234.53    9.85
   1  -1  10  727.50   18.05
  -1  -1 -10  663.14   15.82
  -1  -1 -11    5.42    1.46
   1  -1  11    3.76    1.44
   1  -1  12  162.36    8.98
  -1  -1 -12  154.09    7.75
   1  -1  13 1336.09   25.87
  -1  -1 -13 1273.53   22.58
  -1  -1 -14  388.43   12.53
   1  -1  14  388.74   14.39
   1  -1  15    1.15    0.94
  -1  -1 -15    2.02    0.85
   1  -1  16   38.65    4.67
   1  -1  17  150.38    9.28
   1  -1  18   82.00    7.03
   1  -1  19    1.72    1.07
   1  -1  20   14.38    2.92
   1  -1  21    9.72    2.60
   1  -1  22   35.06    4.78
  -1  -1 -23    2.69    0.76
   1  -1  23    3.08    0.79
   1  -1  23    1.46    0.81
   1  -1  23    4.40    1.82
   1  -1  23   -0.10    0.74
   1  -1  24    1.82    0.83
  -1  -1 -24    2.05    0.85
   1  -1  24    4.20    1.84
   1  -1  24    2.97    1.21
   1  -1  25   48.42    3.35
  -1  -1 -25   61.57    3.46
   1  -1  25   50.80    3.05
   1  -1  25   65.90    6.32
  -1  -1 -26   30.00    2.47
   1  -1  26   35.54    2.96
   1  -1  26   29.77    2.50
   1  -1  27    1.06    1.23
  -1  -1 -27    0.15    0.53
   1  -1  27    0.96    1.01
   1  -1  28   11.51    1.91
  -1  -1 -28   12.32    1.60
   1  -1  29  106.25    5.22
   1  -1  30    0.85    0.98
   1  -1  31   -0.12    0.86
   1  -1  32    4.19    1.17
  -1  -1 -32    2.84    0.82
   1  -1  33   -0.20    0.45
  -1  -1 -33    0.02    0.34
   1  -1  33    0.81    0.93
  -1  -1 -34    1.68    0.53
   1  -1  34    2.06    0.64
   1  -1  35    3.14    0.57
  -1  -1 -35    2.22    0.51
  -1  -1 -36    1.48    0.40
   1  -1  36    1.93    0.47
  -1  -1 -37    0.82    0.26
   1  -1  37    0.30    0.20
  -1  -1 -37    0.25    0.16
   1   1 -38    0.33    0.19
  -1   1  37    0.12    0.33
   1   1 -37    0.23    0.26
  -1   1  36    0.18    0.34
   1   1 -36    0.55    0.34
  -1   1  35    0.20    0.43
   1   1 -35    0.49    0.43
  -1   1  34    0.96    0.60
   1   1 -34    0.20    0.38
  -1   1  33    2.78    0.84
   1   1 -32    1.66    0.48
  -1   1  32    1.32    0.75
   1   1 -31   11.85    1.17
  -1   1  31   16.37    1.79
   1   1 -31   13.67    1.71
  -1   1  31   13.47    2.04
   1   1 -30    2.27    0.59
   1   1 -30    1.22    0.68
  -1   1  30    2.04    1.12
  -1   1  30    1.10    0.73
   1   1 -29    9.21    1.20
  -1   1  29   12.90    2.10
   1   1 -29   10.30    1.63
  -1   1  29   12.87    1.82
   1   1 -28    3.15    0.73
  -1   1  28    3.59    1.12
   1   1 -28    2.64    0.89
  -1   1  28    1.83    1.06
  -1   1  27   68.55    4.22
   1   1 -27   67.63    3.85
   1   1 -27   67.89    3.06
  -1   1  27   64.16    3.92
  -1   1  26    0.51    0.73
  -1   1  26    0.91    1.00
   1   1 -26    1.10    0.57
   1   1 -26    0.35    0.63
  -1   1  25   49.09    3.42
  -1   1  25   53.53    3.52
   1   1 -25   51.95    3.31
   1   1 -25   50.71    2.66
  -1   1  25   53.14    2.30
  -1   1  24  160.14    5.79
   1   1 -24  145.06    4.21
  -1   1  24  160.17    5.55
   1   1 -24  140.34    5.11
  -1   1  24  166.19   10.72
  -1   1  24  143.49    3.62
  -1   1  23   20.80    3.61
  -1   1  22   38.25    5.13
   1   1 -21   27.17    3.56
  -1   1  21   27.76    4.18
   1   1 -20   20.90    3.25
  -1   1  20   23.95    4.02
  -1   1  19   13.01    3.08
   1   1 -19   11.70    2.45
  -1   1  18    6.67    2.34
   1   1 -18    7.35    2.03
  -1   1  17  136.16    9.18
   1   1 -17  131.12    7.97
   1   1 -16    4.28    1.61
  -1   1  16    2.70    1.55
  -1   1  15  113.80    8.03
   1   1 -15  113.55    7.31
  -1   1  14  158.21    9.24
   1   1 -14  147.43    8.15
   1   1 -13   90.10    6.43
  -1   1  12    7.94    0.81
   1   1 -12   15.09    2.52
  -1   1  11  398.68    6.94
   1   1 -11  508.18   14.30
   1   1 -10    3.12    1.35
  -1   1  10    4.53    1.55
  -1   1  10    2.57    0.73
  -1   1   9 1211.42   21.79
   1   1  -9 1198.66   20.41
  -1   1   8  111.57    4.68
   1   1  -8  123.98    5.98
  -1   1   8  123.97    6.61
  -1   1   7  714.86   14.86
  -1   1   7  693.92   11.84
  -1   1   6  100.89    4.56
  -1   1   6   96.37    5.04
   1   1  -6  103.93    4.74
   1   1  -5  584.59    9.94
  -1   1   5  557.54   10.58
  -1   1   5  550.69   10.76
   1   1  -4  535.98    8.31
  -1   1   4  545.39    9.15
   1   1  -3   64.09    2.47
  -1   1  -2   17.98    1.41
   1   1   2   18.78    1.54
   1   1   3   50.59    2.97
  -1   1  -4  642.64    7.08
   1   1   4  654.36   12.20
  -1   1  -5   10.08    0.89
  -1   1  -5    9.96    1.75
   1   1   5    8.92    1.66
   1   1   6    8.62    1.89
  -1   1  -6    7.61    1.71
  -1   1  -7  257.32    9.67
   1   1   7  296.15   10.38
   1   1   8  167.01    8.40
  -1   1  -8  179.87    8.23
   1   1   9  213.49    9.78
  -1   1  -9  211.48    9.28
   1   1  10  754.54   19.03
  -1   1 -10  744.13   17.95
   1   1  11    6.72    2.09
  -1   1 -11    7.13    1.96
   1   1  11    3.98    0.76
  -1   1 -12  164.23    8.69
   1   1  12  170.51    9.67
  -1   1 -13 1312.17   24.69
   1   1  13 1385.10   27.58
  -1   1 -14  406.75   13.87
   1   1  14  404.27   15.09
  -1   1 -15    2.95    1.14
  -1   1 -16   38.80    4.41
  -1   1 -17  150.91    8.86
   1   1  17  148.07    9.40
   1   1  18   84.17    6.93
  -1   1 -18   82.26    6.48
   1   1  19    1.94    1.48
  -1   1 -19    0.58    0.69
  -1   1 -20   12.81    2.60
   1   1  20   12.01    2.80
  -1   1 -21    8.64    2.21
   1   1  21    8.35    2.42
  -1   1 -22   34.93    4.04
   1   1  22   40.70    5.01
  -1   1 -23    2.83    0.76
   1   1  23    1.59    0.94
   1   1  23    1.50    0.60
   1   1  24    2.06    1.54
  -1   1 -24    3.62    1.07
  -1   1 -24    2.78    0.70
   1   1  24    2.72    1.09
   1   1  24    1.92    1.00
  -1   1 -24    2.68    0.54
  -1   1 -25   62.10    2.84
  -1   1 -25   54.67    2.32
   1   1  25   43.56    3.28
  -1   1 -25   62.44    3.47
   1   1  25   74.71    6.80
   1   1  25   58.30    3.37
   1   1  26   32.58    2.63
  -1   1 -26   26.79    1.66
  -1   1 -26   35.67    2.61
  -1   1 -26   28.02    1.95
   1   1  26   33.44    2.89
  -1   1 -27   -0.34    0.59
   1   1  27   -0.14    1.00
  -1   1 -27    1.59    0.98
   1   1  27    0.20    0.73
  -1   1 -28    9.99    1.21
   1   1  28    9.77    1.47
  -1   1 -28   11.86    1.64
   1   1  28   11.24    1.79
   1   1  29  112.32    5.53
  -1   1 -29  109.90    3.83
  -1   1 -29  109.23    4.71
  -1   1 -30    0.43    0.41
   1   1  30    0.61    1.02
   1   1  30    0.62    0.75
  -1   1 -30    0.52    0.54
   1   1  31   -0.38    0.65
   1   1  31   -0.05    0.90
  -1   1 -31   -0.34    0.36
   1   1  32    4.28    0.92
  -1   1 -32    3.74    0.64
   1   1  33   -0.45    0.51
  -1   1 -33   -0.02    0.51
   1   1  34    2.25    0.66
  -1   1 -34    2.03    0.62
   1   1  35    2.74    0.58
  -1   1 -35    2.08    0.57
  -1   1 -36    0.84    0.37
   1   1  36    2.00    0.48
  -1   1 -37    0.49    0.25
  -1   1 -37    0.90    0.23
   1   3 -37    0.03    0.20
   1   3 -36    1.07    0.27
   1   3 -36    0.62    0.36
   1   3 -35    0.08    0.21
   1   3 -35    0.81    0.44
  -1   3  35   -0.35    0.48
  -1   3  34   -0.44    0.49
   1   3 -34   -0.10    0.28
   1   3 -34    0.78    0.44
  -1   3  33    7.55    1.17
   1   3 -33    7.31    0.87
  -1   3  32    4.22    0.92
   1   3 -32    4.56    0.80
  -1   3  31    4.68    1.12
   1   3 -31    3.75    0.98
   1   3 -31    4.78    0.86
   1   3 -30    0.66    0.69
   1   3 -30    0.01    0.42
  -1   3  30   -0.58    0.72
   1   3 -30    0.81    0.44
   1   3 -29    4.08    0.74
   1   3 -29    3.86    1.02
  -1   3  29    3.30    1.08
  -1   3  29    5.69    1.24
   1   3 -29    5.21    0.97
   1   3 -28    1.68    0.63
  -1   3  28    1.26    0.95
   1   3 -28    1.32    0.51
   1   3 -28    1.17    0.79
  -1   3  28    0.91    0.82
  -1   3  28    2.51    0.96
   1   3 -27   17.58    1.48
  -1   3  27   25.62    2.46
   1   3 -27   17.43    1.71
  -1   3  27   21.41    2.11
  -1   3  27   22.72    2.59
   1   3 -27   19.79    2.06
  -1   3  26   56.82    3.40
  -1   3  26   57.54    3.50
  -1   3  26   54.28    3.64
   1   3 -26   49.56    2.89
   1   3 -26   54.52    2.59
   1   3 -26   47.61    3.22
   1   3 -25   -0.29    0.60
  -1   3  25   -0.91    1.37
   1   3 -25    0.13    0.69
  -1   3  25    1.58    1.07
   1   3 -25    0.06    0.45
  -1   3  25   -1.29    1.12
  -1   3  24   71.52    4.11
  -1   3  24   93.62    8.10
   1   3 -24   76.24    3.60
   1   3 -24   77.33    3.93
   1   3 -24   77.27    3.08
  -1   3  24   83.32    4.08
   1   3 -24   90.78    6.87
   1   3 -23   13.33    1.44
  -1   3  23   16.11    3.31
  -1   3  23   16.08    2.04
   1   3 -23   14.42    1.37
   1   3 -23   16.81    3.06
  -1   3  23   14.76    1.81
   1   3 -23   13.18    1.61
   1   3 -22    0.72    0.90
  -1   3  22    0.42    0.87
   1   3 -21   17.54    3.55
  -1   3  21   14.76    3.18
   1   3 -20  112.00    8.66
  -1   3  20  111.72    8.37
  -1   3  19    6.57    2.02
   1   3 -19    5.53    2.03
   1   3 -18   32.41    4.73
  -1   3  18   29.88    4.27
  -1   3  17  642.59   19.59
   1   3 -17  620.29   20.41
  -1   3  16   83.51    6.86
   1   3 -16   87.91    7.60
   1   3 -15  568.72   18.84
  -1   3  15  588.46   18.06
   1   3 -14   82.21    6.99
  -1   3  14   72.07    4.67
  -1   3  13 2015.60   26.86
   1   3 -13 2230.54   35.74
  -1   3  12  149.94    7.80
   1   3 -12  153.56    9.08
  -1   3  11  135.77    7.64
   1   3 -11  140.04    8.27
  -1   3  10   75.56    5.91
   1   3 -10   83.14    6.06
   1   3  -9  450.65    8.09
   1   3  -9  492.52   13.71
  -1   3   9  474.00   15.00
   1   3  -8  526.69    9.72
   1   3  -8  567.48   14.05
  -1   3   1  470.13    7.23
   1   3   0  231.32    3.69
  -1   3   0  212.61    5.33
  -1   3  -1    2.36    0.75
   1   3   1    2.78    0.58
   1   3   2   16.58    1.73
  -1   3  -2   17.64    1.82
  -1   3  -3 2002.17   24.67
   1   3   3 1946.14   20.07
   1   3   4  958.94   15.47
  -1   3  -4  933.78   15.96
   1   3   5 1500.21   21.00
  -1   3  -5 1439.41   18.88
   1   3   6    7.59    1.72
  -1   3  -6    7.32    1.38
   1   3   7 1563.42   24.60
  -1   3  -7 1512.83   17.94
   1   3   8  814.32   18.44
  -1   3  -8  765.72   17.67
   1   3   9  301.96   11.67
  -1   3  -9  284.26   11.59
  -1   3  -9  298.28    6.70
  -1   3 -10  133.20    8.21
  -1   3 -10  139.49    3.88
   1   3  10  153.01    8.69
  -1   3 -11 1363.74   27.26
   1   3  11 1420.69   26.95
  -1   3 -12   65.98    6.36
   1   3  12   59.97    5.70
   1   3  13   68.84    6.49
   1   3  13   59.45    4.69
  -1   3 -13   76.16    6.88
  -1   3 -14  278.08   13.37
  -1   3 -15   68.13    6.82
  -1   3 -16  316.69   14.43
  -1   3 -17  430.00   17.14
  -1   3 -18   20.08    3.65
   1   3  18   19.24    3.28
  -1   3 -19   47.68    5.77
   1   3  19   44.86    5.20
   1   3  20   95.43    7.60
  -1   3 -20   89.27    7.81
   1   3  21   50.82    5.65
  -1   3 -21   47.28    5.61
  -1   3 -22   48.19    5.58
  -1   3 -22   39.87    2.76
   1   3  22   50.31    5.69
  -1   3 -23   21.50    1.69
   1   3  23   18.73    3.58
   1   3  23   24.47    2.25
  -1   3 -23   18.29    1.97
  -1   3 -23   19.88    1.74
  -1   3 -23   22.48    3.80
  -1   3 -24    1.67    0.83
   1   3  24    1.32    0.86
  -1   3 -24    2.26    1.35
  -1   3 -24    1.02    0.53
  -1   3 -24    2.41    0.58
   1   3  24    2.58    1.21
   1   3  24    2.64    0.95
   1   3  24    1.24    0.77
  -1   3 -25   89.51    4.17
   1   3  25   86.97    4.28
   1   3  25   88.21    4.71
   1   3  25   89.52    4.12
  -1   3 -25   80.05    3.28
  -1   3 -25   80.63    3.57
   1   3  26   40.21    2.96
   1   3  26   38.30    3.20
   1   3  26   40.57    2.84
  -1   3 -26   41.11    2.54
  -1   3 -26   39.35    2.92
  -1   3 -26   41.17    2.40
  -1   3 -27    4.58    1.01
   1   3  27    3.86    1.31
   1   3  27    3.42    1.06
  -1   3 -27    3.96    1.13
   1   3  27    4.31    1.07
  -1   3 -27    4.05    0.83
   1   3  28    6.06    1.21
  -1   3 -28    4.73    0.95
  -1   3 -28    3.71    1.13
  -1   3 -28    4.41    0.89
  -1   3 -29    4.46    1.15
  -1   3 -29    4.52    0.85
  -1   3 -29    5.07    0.95
   1   3  29    4.17    0.98
  -1   3 -30    0.27    0.61
   1   3  30    0.29    0.58
  -1   3 -30    1.09    0.60
   1   3  31    9.82    1.39
  -1   3 -31    9.35    1.12
  -1   3 -32   15.67    1.36
   1   3  32   16.79    1.67
  -1   3 -33    3.48    0.77
  -1   3 -33    4.20    0.68
   1   3  33    3.82    0.82
  -1   3 -34    2.87    0.53
  -1   3 -34    2.10    0.66
   1   3  34    2.69    0.68
  -1   3 -35    0.41    0.22
  -1   3 -35   -0.33    0.29
  -1   3 -36    2.43    0.49
  -1   3 -36    1.25    0.28
  -1   3 -37    0.33    0.21
   1   5 -36    0.12    0.19
   1   5 -36    0.29    0.24
   1   5 -35    1.43    0.44
   1   5 -35    2.23    0.51
   1   5 -34    0.59    0.40
   1   5 -34    0.87    0.36
   1   5 -33    5.90    0.98
   1   5 -33    6.23    0.85
  -1   5  32    3.61    0.96
   1   5 -32    3.72    0.74
   1   5 -31    3.98    0.83
   1   5 -31    4.62    0.74
  -1   5  31    4.89    1.10
   1   5 -30    4.18    1.02
   1   5 -30    3.59    0.73
  -1   5  30    4.40    1.01
   1   5 -30    3.81    0.84
  -1   5  29   24.86    2.27
   1   5 -29   22.74    1.68
   1   5 -29   23.42    2.01
   1   5 -29   25.12    2.23
   1   5 -28   -0.16    0.59
   1   5 -28    0.26    0.58
   1   5 -28    0.19    0.49
  -1   5  27   50.19    3.19
   1   5 -27   49.54    2.96
   1   5 -27   50.83    3.24
   1   5 -27   50.23    2.70
  -1   5  27   54.31    3.44
   1   5 -26    2.71    0.71
   1   5 -26    1.33    0.57
   1   5 -26    2.41    0.77
  -1   5  26    3.71    1.15
  -1   5  26    3.22    1.03
  -1   5  25   -0.58    0.73
   1   5 -25    0.40    0.59
  -1   5  25   -0.10    0.69
   1   5 -25   -0.20    0.64
   1   5 -25    0.85    0.65
  -1   5  24   23.03    2.25
   1   5 -24   23.96    2.06
   1   5 -24   24.37    2.23
  -1   5  24   22.96    2.31
   1   5 -24   20.15    1.87
  -1   5  24   21.55    3.38
   1   5 -23    1.01    1.01
   1   5 -23    1.89    0.79
  -1   5  23    2.66    1.43
   1   5 -23    1.21    0.60
  -1   5  23    0.91    1.04
   1   5 -23    0.67    0.74
  -1   5  23    1.05    0.67
   1   5 -23    0.52    0.83
   1   5 -22    9.50    1.22
  -1   5  22   10.25    1.59
  -1   5  22    8.88    1.39
   1   5 -22    7.07    1.22
  -1   5  22   10.08    2.52
   1   5 -22    6.59    2.43
   1   5 -22    8.84    1.34
   1   5 -22    9.87    1.76
   1   5 -21   40.46    2.64
   1   5 -21   32.89    2.40
  -1   5  21   37.16    2.91
   1   5 -21   37.16    3.09
   1   5 -21   40.85    5.73
  -1   5  21   42.33    5.00
   1   5 -20    3.71    2.09
  -1   5  20    2.61    1.50
   1   5 -19   61.10    6.96
  -1   5  19   56.17    5.73
  -1   5  18   47.71    5.24
   1   5 -18   54.21    6.56
  -1   5  17  567.93   17.99
   1   5 -17  548.54   21.10
  -1   5  16  140.69    8.72
   1   5 -16  129.62    9.99
  -1   5  15  122.11    8.02
   1   5 -15  126.84    9.72
  -1   5  15  118.69    8.17
  -1   5  14   74.70    6.86
  -1   5  14   89.65    6.66
   1   5 -14   84.14    7.94
  -1   5  13  303.45   14.23
  -1   5  13  329.80   12.57
   1   5 -13  320.29   14.46
   1   5 -12  246.98   12.29
  -1   5  12  231.14   13.09
   1   5 -11    9.08    2.48
  -1   5  11    6.33    2.04
   1   5 -11    9.07    1.59
  -1   5  10  619.17   21.81
   1   5 -10  587.30   17.83
   1   5 -10  576.44   13.32
  -1   5   9  895.53   27.32
   1   5  -9  926.64   21.44
   1   5  -9  854.28   17.23
   1   5  -8    4.60    1.34
  -1   5   8    4.49    2.15
   1   5  -8    4.24    1.08
   1   5  -7  496.12   14.35
   1   5  -6  246.34    9.64
   1   5  -5  860.15   17.32
  -1   5   4  339.72    8.29
   1   5  -4  353.77   10.69
   1   5  -3 1045.64   17.80
  -1   5   3 1045.55   14.69
   1   5  -2  502.39   11.76
  -1   5   2  491.23   10.48
  -1   5   1  424.36    9.93
   1   5  -1  414.63   10.39
   1   5   0    3.57    1.08
  -1   5   0    3.33    1.08
  -1   5  -2  210.45    7.92
  -1   5  -3  378.40   11.06
  -1   5  -3  390.91   14.97
  -1   5  -4  138.46    7.01
  -1   5  -4  142.65    8.62
   1   5   5  259.23    8.26
  -1   5  -5  257.25   10.15
  -1   5  -5  258.70   11.20
  -1   5  -6    4.64    1.40
  -1   5  -6    4.05    1.19
   1   5   6    3.79    1.04
   1   5   7 1313.41   22.05
  -1   5  -7 1312.08   24.74
  -1   5  -7 1293.40   22.75
  -1   5  -8   78.93    5.43
  -1   5  -8   72.74    6.25
   1   5   8   72.86    5.49
  -1   5  -9   14.13    2.86
  -1   5  -9   14.21    2.29
  -1   5 -10  262.99   12.64
  -1   5 -11 1475.12   30.53
  -1   5 -12  167.18   10.66
   1   5  12  165.77   10.76
   1   5  13  296.27   14.18
  -1   5 -13  315.27   15.17
   1   5  14  494.01   17.52
  -1   5 -14  548.21   20.27
  -1   5 -15   37.64    5.68
  -1   5 -16  157.09   11.16
  -1   5 -17  259.18   14.40
   1   5  17  251.14   11.84
  -1   5 -18  107.05    9.28
   1   5  18  100.71    7.47
  -1   5 -19   26.96    4.72
   1   5  19   29.65    4.16
   1   5  20    5.21    1.82
  -1   5 -20    3.14    1.73
   1   5  21   93.75    7.27
  -1   5 -21   81.56    3.64
   1   5  21   82.95    4.25
  -1   5 -21   95.27    3.75
  -1   5 -21   90.40    8.39
  -1   5 -21   87.59    3.88
  -1   5 -21   83.20    4.01
  -1   5 -21   78.64    4.33
   1   5  21   88.30    3.83
   1   5  22   -0.30    0.79
  -1   5 -22    0.34    1.10
  -1   5 -22    0.72    0.81
  -1   5 -22    1.19    0.67
  -1   5 -22    0.92    0.54
   1   5  22    0.94    0.79
   1   5  22    1.34    0.92
  -1   5 -22    1.09    0.83
   1   5  23   19.44    3.18
  -1   5 -23   16.13    1.89
  -1   5 -23   17.97    3.47
  -1   5 -23   15.54    1.68
   1   5  23   14.52    1.80
  -1   5 -23   14.86    1.69
   1   5  23   16.28    1.94
   1   5  24    0.61    0.63
  -1   5 -24    0.70    0.63
  -1   5 -24   -0.16    0.62
   1   5  24    1.30    0.95
  -1   5 -24    0.86    0.52
   1   5  25   18.22    2.08
  -1   5 -25   16.85    1.83
   1   5  25   16.10    1.94
  -1   5 -25   16.14    1.95
  -1   5 -25   17.26    1.68
  -1   5 -26    9.58    1.47
   1   5  26   10.60    1.60
  -1   5 -26   10.43    1.27
  -1   5 -26    8.46    1.22
  -1   5 -27    0.95    0.58
   1   5  27    1.94    0.78
  -1   5 -27    1.25    0.73
  -1   5 -27    0.07    0.54
  -1   5 -28    6.48    1.29
  -1   5 -28    7.39    1.21
   1   5  28    6.12    1.22
  -1   5 -28    6.62    1.04
  -1   5 -29    5.64    0.91
   1   5  29    6.86    1.25
  -1   5 -29    7.81    1.14
  -1   5 -30   -0.29    0.39
  -1   5 -30    0.45    0.48
   1   5  30    0.21    0.62
  -1   5 -31    0.31    0.44
  -1   5 -31    1.05    0.47
  -1   5 -32    2.30    0.61
  -1   5 -32    1.47    0.60
  -1   5 -33    3.11    0.69
  -1   5 -33    2.97    0.57
  -1   5 -34    0.29    0.34
  -1   5 -34    0.16    0.28
  -1   5 -35    1.01    0.35
  -1   5 -35    0.30    0.29
  -1   5 -36    0.78    0.27
  -1   5 -36    0.06    0.12
   1   7 -35    0.56    0.25
   1   7 -34   40.25    1.57
   1   7 -34    0.48    0.27
   1   7 -33    0.53    0.36
   1   7 -33    0.04    0.25
   1   7 -32    2.80    0.51
   1   7 -32    2.05    0.59
   1   7 -32    2.21    0.56
   1   7 -31    0.31    0.37
   1   7 -31    0.36    0.46
   1   7 -31    0.96    0.41
   1   7 -30    4.16    0.74
   1   7 -30    3.82    0.78
   1   7 -29   10.55    1.19
   1   7 -29   11.43    1.38
   1   7 -28    2.41    0.78
   1   7 -28    1.18    0.56
   1   7 -28    1.44    0.61
   1   7 -27    1.68    0.76
   1   7 -27    1.04    0.63
   1   7 -26   67.52    3.43
  -1   7  26   60.21    3.66
   1   7 -26   65.79    3.35
   1   7 -26   65.56    3.40
  -1   7  25   52.24    3.52
   1   7 -25   54.48    3.21
   1   7 -25   56.35    3.24
   1   7 -25   56.44    3.22
   1   7 -24   29.73    2.41
   1   7 -24   30.48    2.45
   1   7 -24   30.35    3.16
  -1   7  24   29.53    2.77
   1   7 -24   27.61    2.34
   1   7 -23   11.97    1.70
   1   7 -23   11.06    2.04
   1   7 -23    9.42    1.50
  -1   7  23    9.87    1.67
   1   7 -23   11.05    1.50
  -1   7  23   10.47    1.42
   1   7 -22    8.80    1.84
  -1   7  22    8.21    1.05
  -1   7  22    9.57    1.66
   1   7 -22    7.49    1.21
   1   7 -22    9.56    1.52
   1   7 -22    9.47    1.36
   1   7 -21    0.43    0.64
  -1   7  21    0.68    0.93
   1   7 -21    1.76    0.69
   1   7 -21    0.64    0.48
   1   7 -21    0.51    0.84
  -1   7  21    0.22    0.61
   1   7 -20  104.78    9.81
   1   7 -20   98.98    3.99
   1   7 -20   98.38    4.43
  -1   7  20   80.18    5.08
   1   7 -20   97.27    4.39
   1   7 -20  103.42    5.37
  -1   7  19   31.59    3.16
   1   7 -19   42.59    3.28
   1   7 -19   41.97    6.21
   1   7 -19   40.37    2.71
   1   7 -19   37.03    2.63
   1   7 -18    7.05    2.48
   1   7 -17   90.20    9.08
   1   7 -16  159.71   12.16
   1   7 -15  103.60    9.48
  -1   7  15  101.76    9.19
   1   7 -14  129.52   10.42
  -1   7  14  119.88   10.51
  -1   7  13    4.45    2.53
   1   7 -13    1.86    1.29
   1   7 -12  160.25   10.90
  -1   7  12  151.34   12.45
  -1   7  11   13.29    3.74
   1   7 -11   10.42    2.76
   1   7 -10  125.10    7.82
   1   7 -10  124.84    9.09
  -1   7  10  134.43   12.39
   1   7  -9  828.69   21.53
   1   7  -9  848.69   23.19
  -1   7   9  883.04   32.12
   1   7  -8  226.29   11.81
   1   7  -8  225.83   11.67
  -1   7   8  232.25   17.02
  -1   7   7    8.95    3.86
   1   7  -7    7.28    2.20
   1   7  -7    5.84    1.85
  -1   7   6  184.03   15.31
   1   7  -6  177.03   11.40
   1   7  -6  177.67    9.78
  -1   7   6  174.17    7.64
   1   7  -5 1025.25   29.06
   1   7  -5 1009.76   22.68
  -1   7   5  995.49   18.89
  -1   7   5  976.41   36.11
  -1   7   4  181.48   15.58
   1   7  -4  170.34    9.04
  -1   7   4  179.10    8.16
   1   7  -3  143.41    8.07
  -1   7   3  135.02   13.25
  -1   7   3  147.25    7.53
  -1   7   2  342.45   11.60
   1   7  -2  339.07   12.18
  -1   7   2  347.89   20.87
  -1   7   1   22.23    5.57
  -1   7   1   19.07    2.75
   1   7  -1   20.06    2.82
  -1   7   0   85.66    6.04
  -1   7   0   92.49   10.33
   1   7   0   88.93    6.02
   1   7   1  298.01   11.04
  -1   7  -1  316.65   18.36
  -1   7  -1  290.46   11.41
   1   7   2  209.47    9.03
  -1   7  -2  203.90    9.74
  -1   7  -2  214.28   14.47
  -1   7  -3  113.43    7.42
   1   7   3  109.52    6.56
  -1   7  -3  116.92   10.19
  -1   7  -4  928.66   21.94
  -1   7  -4  946.20   28.11
   1   7   4  931.72   18.91
   1   7   5  106.33    6.52
  -1   7  -5  106.94    7.75
  -1   7  -5  106.88    8.98
  -1   7  -6   91.27    8.01
  -1   7  -6   93.20    7.36
  -1   7  -7  335.82   14.34
  -1   7  -7  339.84   14.53
  -1   7  -8 1123.02   25.35
  -1   7  -8 1105.09   26.65
  -1   7  -9  150.64   10.14
  -1   7  -9  156.87    9.13
   1   7  10    3.51    2.48
  -1   7 -10    1.70    0.97
  -1   7 -10    2.61    1.16
   1   7  11  373.72   19.72
  -1   7 -11  373.04   16.82
   1   7  12   75.38    8.59
  -1   7 -12   79.72    7.97
  -1   7 -13    1.01    1.42
   1   7  13    1.07    1.19
   1   7  14  242.70   14.78
  -1   7 -14  260.26   15.10
   1   7  15   81.38    8.05
  -1   7 -15   90.66    8.94
  -1   7 -16   94.76    9.38
  -1   7 -17    1.86    1.38
  -1   7 -18   23.79    4.77
  -1   7 -18   17.26    1.89
   1   7  18   15.50    2.27
  -1   7 -18   22.55    1.92
   1   7  19    8.52    1.85
  -1   7 -19    7.86    1.18
  -1   7 -19    4.90    2.28
  -1   7 -19    7.77    1.48
  -1   7 -19    4.37    1.07
   1   7  19    5.17    1.28
  -1   7 -19    5.67    1.30
  -1   7 -20    3.91    0.85
   1   7  20    0.88    0.92
   1   7  20    1.88    0.79
  -1   7 -20    3.08    0.97
  -1   7 -20    2.57    0.97
  -1   7 -20    2.38    1.42
  -1   7 -20    1.79    0.81
   1   7  21    0.16    1.07
  -1   7 -21   -0.19    0.96
  -1   7 -21    1.42    0.61
  -1   7 -21    1.33    0.77
  -1   7 -21    0.38    1.33
  -1   7 -21    1.33    0.74
  -1   7 -22   39.24    3.32
  -1   7 -22   33.75    2.50
   1   7  22   33.47    2.94
  -1   7 -22   35.61    2.56
  -1   7 -22   39.68    2.88
  -1   7 -23   37.06    2.69
  -1   7 -23   43.04    2.90
  -1   7 -23   38.55    2.73
  -1   7 -23   37.66    2.72
   1   7  23   34.67    3.02
   1   7  24    3.07    1.07
  -1   7 -24    2.75    0.89
  -1   7 -24    3.13    0.82
  -1   7 -24    4.03    1.04
  -1   7 -25    1.23    0.70
  -1   7 -25    0.47    0.52
   1   7  25    1.00    0.77
  -1   7 -25    1.34    0.89
  -1   7 -26    1.38    0.68
  -1   7 -26    1.63    0.79
  -1   7 -26    2.91    0.88
  -1   7 -27    2.05    0.76
  -1   7 -27    1.48    0.62
  -1   7 -28    2.59    0.82
  -1   7 -28    2.56    0.76
  -1   7 -29    2.80    0.74
  -1   7 -29    3.32    0.85
  -1   7 -30    2.99    0.75
  -1   7 -30    2.55    0.67
  -1   7 -30    2.17    0.61
  -1   7 -31    2.68    0.65
  -1   7 -31    2.41    0.53
  -1   7 -31    2.49    0.66
  -1   7 -32    0.23    0.33
  -1   7 -32    0.62    0.37
  -1   7 -33    0.95    0.33
  -1   7 -33    0.40    0.29
  -1   7 -34    1.50    0.39
  -1   7 -34    1.45    0.31
  -1   7 -35    0.12    0.17
   1   9 -33    0.15    0.22
   1   9 -32    0.04    0.21
   1   9 -32    0.26    0.27
   1   9 -31    4.06    0.62
   1   9 -31    3.56    0.53
   1   9 -30   -0.08    0.36
   1   9 -30    0.10    0.33
   1   9 -29    4.74    0.80
   1   9 -29    5.14    0.75
   1   9 -28    9.62    1.13
   1   9 -28    9.96    1.19
   1   9 -27    8.94    1.25
   1   9 -27    8.59    1.20
   1   9 -26    5.01    0.99
   1   9 -26    4.84    0.99
   1   9 -25   10.59    1.47
   1   9 -25    9.08    1.39
   1   9 -24    3.07    0.90
   1   9 -24    3.54    0.98
   1   9 -24    2.59    0.89
   1   9 -23   17.56    2.45
   1   9 -23   20.37    1.96
   1   9 -23   19.96    2.16
   1   9 -22    8.29    1.80
   1   9 -22    9.44    1.40
   1   9 -22    8.96    1.58
   1   9 -21   45.28    3.67
   1   9 -21   50.17    3.05
   1   9 -21   45.31    3.38
   1   9 -20   28.11    2.64
   1   9 -20   27.14    3.01
   1   9 -20   28.84    2.43
   1   9 -19    6.50    1.30
   1   9 -19    6.33    1.22
   1   9 -19    8.60    1.83
   1   9 -18   65.90    3.61
   1   9 -18   62.65    4.15
   1   9 -18   64.11    3.91
   1   9 -18   73.83    8.51
   1   9 -17    3.20    0.90
   1   9 -17    3.84    1.87
   1   9 -17    4.13    1.12
   1   9 -17    3.34    1.11
   1   9 -16    4.07    1.30
   1   9 -16    3.89    0.96
   1   9 -16    6.54    2.84
   1   9 -16    4.10    0.89
   1   9 -15  175.97    5.49
   1   9 -15  142.36    5.40
   1   9 -15  179.70   13.37
  -1   9  15  165.33   12.60
   1   9 -15  172.56    5.80
   1   9 -14  103.97    4.23
   1   9 -14  101.33    9.93
  -1   9  14  102.88   10.49
  -1   9  13  124.26   12.23
   1   9 -13  129.40   11.03
  -1   9  12   23.81    5.64
   1   9 -12   24.21    4.82
   1   9 -11   52.72    6.92
  -1   9  11   52.22    8.35
   1   9 -10    2.42    1.35
  -1   9  10    3.01    2.07
   1   9  -9  337.51   15.85
   1   9  -9  347.88   16.85
  -1   9   9  339.05   22.87
   1   9  -8  335.66   16.26
  -1   9   8  334.70   23.34
   1   9  -8  341.38   16.73
   1   9  -7   17.93    3.65
   1   9  -7   18.24    4.22
  -1   9   7   17.63    5.10
   1   9  -6  300.97   14.93
  -1   9   6  287.66   22.65
   1   9  -6  287.69   17.05
  -1   9   5  124.40   14.99
   1   9  -5  123.14    9.37
   1   9  -5  125.73   11.85
   1   9  -4   37.56    6.92
  -1   9   4   31.66    7.80
   1   9  -4   33.78    4.88
   1   9  -3  110.25    8.56
   1   9  -3  123.62   12.99
  -1   9   3  101.03    7.81
  -1   9   3  109.15   13.94
   1   9  -2   50.98    5.76
  -1   9   2   54.42    9.73
  -1   9   2   53.36    5.79
   1   9  -2   58.21    9.29
   1   9  -1   37.78    4.95
  -1   9   1   37.28    4.98
  -1   9   1   41.28    8.28
   1   9  -1   42.42    8.29
  -1   9   0    3.63    1.84
  -1   9   0    3.74    2.59
   1   9   0    5.26    1.88
   1   9   0    6.30    3.36
  -1   9  -1  315.45   21.70
   1   9   1  302.10   14.08
  -1   9  -1  299.17   14.52
   1   9   1  316.66   23.86
  -1   9  -2  138.22   13.69
   1   9   2  133.96   15.93
  -1   9  -2  137.44    9.88
   1   9   2  130.72    9.15
   1   9   3  416.90   16.03
   1   9   3  411.64   28.11
  -1   9  -3  437.74   23.63
  -1   9  -3  427.03   17.72
   1   9   4  676.56   35.86
  -1   9  -4  684.72   28.04
  -1   9  -4  667.47   22.36
   1   9   4  658.85   19.76
  -1   9  -5    2.82    1.82
   1   9   5   -2.40    3.67
  -1   9  -5    3.29    2.94
  -1   9  -6  348.24   18.22
  -1   9  -6  342.37   16.47
   1   9   6  347.57   25.17
  -1   9  -7  112.98    9.91
   1   9   7  112.26   14.15
  -1   9  -7  105.19    9.22
  -1   9  -8  123.85    9.91
   1   9   8  126.70   14.40
  -1   9  -8  119.53    9.98
  -1   9  -9  248.04   13.25
   1   9   9  252.94   19.65
  -1   9  -9  250.87   14.62
  -1   9 -10   10.38    3.30
   1   9  10    9.21    3.34
  -1   9 -11   12.28    3.21
   1   9  11   11.55    3.99
   1   9  12   48.97    8.08
  -1   9 -12   55.85    7.20
   1   9  13  251.05   17.00
  -1   9 -13  259.54   15.85
   1   9  14   16.70    4.25
   1   9  14   12.59    2.44
  -1   9 -14   17.09    1.84
  -1   9 -14   19.06    4.54
  -1   9 -15    3.65    2.11
   1   9  15    3.03    1.48
  -1   9 -15    1.40    0.79
  -1   9 -15    3.18    0.96
  -1   9 -15    5.00    1.15
   1   9  15    1.89    1.53
  -1   9 -16   51.08    3.07
  -1   9 -16   45.85    3.19
  -1   9 -16   38.81    2.97
  -1   9 -16   47.11    7.07
  -1   9 -17   83.10    4.41
  -1   9 -17   91.89    4.13
   1   9  17   71.33    5.29
  -1   9 -17   84.07    4.47
  -1   9 -17   83.00    9.03
  -1   9 -18    9.34    1.70
  -1   9 -18   10.52    1.60
   1   9  18    9.08    2.12
  -1   9 -18   10.45    1.69
  -1   9 -19    2.04    0.79
  -1   9 -19    2.69    1.18
  -1   9 -19    1.52    0.86
  -1   9 -20   17.71    2.43
  -1   9 -20   19.11    1.89
  -1   9 -20   19.72    2.31
  -1   9 -21    0.93    0.80
  -1   9 -21   -0.04    0.86
  -1   9 -21    0.81    0.57
  -1   9 -22   14.66    1.85
  -1   9 -22   15.84    1.75
  -1   9 -22   13.72    2.15
  -1   9 -23    1.19    0.84
  -1   9 -23    1.99    1.03
  -1   9 -23    1.49    0.65
  -1   9 -24    3.72    0.86
  -1   9 -24    3.46    0.83
  -1   9 -25    1.05    0.56
  -1   9 -25    1.98    0.86
  -1   9 -26   27.89    2.13
  -1   9 -26   29.50    2.12
  -1   9 -27    2.71    0.61
  -1   9 -27    3.24    0.81
  -1   9 -28    7.56    0.98
  -1   9 -28    8.42    1.07
  -1   9 -29   35.53    1.87
  -1   9 -29   37.54    2.03
  -1   9 -30    0.08    0.34
  -1   9 -30   -0.18    0.32
  -1   9 -31    1.80    0.40
  -1   9 -31    1.96    0.48
  -1   9 -32    0.44    0.34
  -1   9 -33    0.48    0.25
   1  11 -30    0.31    0.20
   1  11 -30    0.77    0.24
   1  11 -29    3.99    0.58
   1  11 -29    3.73    0.52
   1  11 -28   14.55    1.12
   1  11 -28   14.70    1.07
   1  11 -27    0.21    0.33
   1  11 -27    0.87    0.44
   1  11 -26    4.71    0.85
   1  11 -26    4.51    0.75
   1  11 -25    3.66    0.71
   1  11 -25    3.08    0.82
   1  11 -24   -0.61    0.50
  -1  11  24    0.18    0.54
   1  11 -24   -0.12    0.60
   1  11 -23    0.64    0.66
   1  11 -23   -0.11    0.67
   1  11 -23    0.34    0.41
  -1  11  23    0.34    0.85
   1  11 -22   11.44    1.96
   1  11 -22   12.76    1.42
   1  11 -22   13.23    1.75
  -1  11  22   10.79    1.89
  -1  11  21    3.83    1.24
   1  11 -21    2.52    1.03
   1  11 -21    1.45    0.68
   1  11 -21    4.35    1.22
   1  11 -20    0.16    0.87
   1  11 -20    0.48    0.46
   1  11 -20    0.40    0.85
   1  11 -19    9.24    1.70
   1  11 -19   10.58    1.96
   1  11 -19    8.91    1.34
   1  11 -18    3.97    1.33
   1  11 -18    1.95    1.28
   1  11 -18    3.31    0.86
   1  11 -17    3.57    0.92
   1  11 -17    6.64    1.85
   1  11 -17    5.85    1.30
   1  11 -16  135.34    5.98
   1  11 -16  141.18    6.19
   1  11 -15  151.90    6.22
   1  11 -15  125.10    5.71
   1  11 -14    5.44    1.34
   1  11 -14    9.38    1.66
  -1  11  13  106.11   11.05
   1  11 -13  117.58    5.23
   1  11 -12  161.16    5.88
  -1  11  12  150.97   13.90
   1  11 -12  156.21   12.47
   1  11 -12  150.18    5.44
   1  11 -11    7.01    1.30
   1  11 -11    6.70    1.71
   1  11 -11   10.38    3.36
  -1  11  11   12.84    4.88
   1  11 -10   46.15    2.89
   1  11 -10   49.32    3.82
  -1  11  10   49.03    9.05
   1  11 -10   47.86    6.86
   1  11  -9  111.54   10.55
  -1  11   9  118.50   14.77
   1  11  -9  117.85    4.44
   1  11  -8  147.38   11.34
   1  11  -8  174.43    5.03
   1  11  -8  146.49   12.14
  -1  11   8  154.23   17.43
   1  11  -7   68.03    8.34
   1  11  -7   67.56    3.09
  -1  11   7   75.10   12.53
   1  11  -7   70.65    8.41
   1  11  -6  315.91   17.46
   1  11  -6  341.45    6.86
  -1  11   6  332.37   26.77
   1  11  -6  330.17   19.77
   1  11  -5    5.14    3.10
   1  11  -5    3.84    0.82
   1  11  -5    8.05    3.30
  -1  11   5    3.12    2.66
   1  11  -4   80.06   11.18
  -1  11   4   65.58   12.01
   1  11  -4   79.62    8.81
   1  11  -3    9.06    2.48
   1  11  -3   15.85    5.19
  -1  11   3    7.85    3.91
  -1  11   2  378.42   28.95
   1  11  -2  412.35   27.53
   1  11  -2  386.20   18.77
   1  11  -1   30.11    7.80
   1  11  -1   26.69    4.86
  -1  11   1   25.12    7.60
  -1  11   0   74.37   12.10
   1  11   0   76.99   12.79
   1  11   1  105.21   15.02
  -1  11  -1  112.61   14.64
  -1  11  -2    0.62    2.08
   1  11   2    2.36    2.88
  -1  11  -2   -0.19    1.17
  -1  11  -3    3.85    2.51
  -1  11  -3    2.12    2.39
   1  11   3    2.08    2.79
   1  11   4   27.16    8.29
  -1  11  -4   32.63    6.87
  -1  11  -4   29.13    5.48
  -1  11  -5   18.74    4.49
   1  11   5   14.43    6.24
  -1  11  -5   13.66    4.29
  -1  11  -5   11.17    1.22
  -1  11  -6  344.76   18.77
   1  11   6  340.44   27.58
  -1  11  -6  357.82    6.93
  -1  11  -6  352.17   19.72
   1  11   7  122.04   16.22
  -1  11  -7  125.81   11.33
  -1  11  -7  144.63    4.40
  -1  11  -7  125.69   11.03
  -1  11  -8    3.04    1.72
  -1  11  -8    0.97    0.61
   1  11   9   45.94    9.10
  -1  11  -9   54.31    2.90
  -1  11  -9   42.27    6.61
  -1  11 -10   44.97    3.07
  -1  11 -10   44.40    2.77
   1  11  10   47.71    8.65
  -1  11 -10   45.59    6.75
  -1  11 -11    3.54    1.06
  -1  11 -11    2.02    1.44
  -1  11 -11    2.92    0.94
   1  11  11    2.91    1.84
   1  11  12   -2.64    2.58
  -1  11 -12   -0.54    1.41
  -1  11 -12   -0.18    0.81
  -1  11 -13  216.17    7.25
  -1  11 -14  388.12    9.70
  -1  11 -15    3.48    1.07
  -1  11 -16    3.24    1.16
  -1  11 -17  117.84    4.51
  -1  11 -17  114.59    5.60
  -1  11 -18   20.07    1.95
  -1  11 -18   18.90    2.40
  -1  11 -19   11.24    1.95
  -1  11 -19   10.52    1.41
  -1  11 -19    9.62    1.70
  -1  11 -20    1.70    0.61
  -1  11 -20    2.03    1.01
  -1  11 -20    1.13    0.89
  -1  11 -21   13.00    1.84
  -1  11 -21   12.27    1.43
  -1  11 -22   -0.29    0.62
  -1  11 -22    0.44    0.63
  -1  11 -22    0.77    0.74
   1  11  23   13.42    1.91
  -1  11 -23   11.27    1.39
  -1  11 -23   11.10    1.27
  -1  11 -23   12.03    1.53
  -1  11 -24    2.83    0.71
  -1  11 -24    3.49    0.91
  -1  11 -25    2.54    0.59
   1  11  25    1.38    0.70
  -1  11 -25    2.20    0.67
  -1  11 -26   16.54    1.32
  -1  11 -26   18.59    1.44
  -1  11 -27    2.65    0.66
  -1  11 -27    1.65    0.43
  -1  11 -28   -0.76    0.36
  -1  11 -28    0.09    0.36
  -1  11 -29    3.16    0.46
  -1  11 -29    2.85    0.47
  -1  11 -30    1.36    0.26
  -1  11 -30    2.48    0.40
   1  13 -27    0.69    0.25
   1  13 -26   -0.24    0.30
   1  13 -25    0.14    0.33
  -1  13  25    0.32    0.31
   1  13 -24    4.21    0.69
   1  13 -23    0.94    0.53
  -1  13  23    0.19    0.56
   1  13 -22    1.51    0.74
   1  13 -22    1.03    0.59
  -1  13  22    0.47    0.63
   1  13 -21    4.54    1.07
   1  13 -21    3.09    0.83
  -1  13  21    3.77    1.10
   1  13 -20    1.12    0.81
  -1  13  20    1.47    1.18
   1  13 -19    7.30    1.39
  -1  13  19    7.42    1.76
  -1  13  18   36.77    3.89
   1  13 -18   33.48    2.90
  -1  13  17   -0.11    1.39
   1  13 -17    1.03    0.79
   1  13 -16   32.01    2.91
  -1  13  16   35.75    4.59
   1  13 -15   20.92    2.50
  -1  13  15   26.39    4.05
   1  13 -14    1.96    1.02
  -1  13  14    1.87    1.76
   1  13 -13    1.72    1.06
  -1  13  13    0.39    1.45
   1  13 -12   74.06    4.42
  -1  13  12   78.61    7.59
  -1  13  11    8.14    2.90
   1  13 -11    9.75    1.69
   1  13 -11    9.10    1.56
   1  13 -10   47.91    3.44
  -1  13  10   52.70    5.83
   1  13 -10   51.24    3.14
   1  13  -9    6.15    1.26
  -1  13   9    5.72    1.46
  -1  13   9    4.04    1.92
   1  13  -8    5.12    1.11
  -1  13   8    2.64    1.62
  -1  13   8    2.17    0.95
   1  13  -7   78.89    3.89
  -1  13   7   69.66    4.11
  -1  13   7   78.89    6.82
  -1  13   6  206.02   10.22
   1  13  -6  194.48    5.87
  -1  13   5   44.05    3.12
   1  13  -5   46.79    2.98
   1  13  -4   16.44    1.74
  -1  13   4   16.07    1.83
  -1  13   4   20.13    2.97
   1  13  -3   11.21    1.85
  -1  13   3    9.98    1.48
  -1  13   3    8.55    1.73
   1  13  -3   11.60    1.54
  -1  13   2   32.75    2.50
  -1  13   2   34.39    3.73
   1  13  -2   33.64    3.01
   1  13  -2   31.64    2.46
   1  13  -1    2.93    0.86
   1  13  -1    2.98    1.05
  -1  13   1    1.55    0.95
  -1  13   1    3.29    0.93
  -1  13   0   27.95    2.26
  -1  13   0   30.72    3.17
   1  13   0   27.67    2.35
   1  13   0   28.98    3.20
   1  13   1   21.42    2.93
  -1  13  -1   21.73    2.75
  -1  13  -1   20.56    1.97
   1  13   1   20.54    2.02
   1  13   2    8.63    2.26
  -1  13  -2    8.35    1.78
  -1  13  -2    9.91    1.46
   1  13   2    9.45    1.52
  -1  13  -3   58.99    3.17
  -1  13  -3   57.01    3.79
   1  13   3   50.70    3.30
   1  13   3   60.59    5.05
  -1  13  -4   24.26    2.06
   1  13   4   29.62    3.86
  -1  13  -4   28.68    2.60
   1  13   4   22.98    2.24
   1  13   5   52.44    3.45
  -1  13  -5   57.62    3.22
   1  13   5   58.07    5.56
   1  13   6   38.12    3.00
  -1  13  -6   44.28    2.85
   1  13   7   39.16    4.90
  -1  13  -7   30.70    2.53
   1  13   7   31.00    2.80
   1  13   8    1.82    0.82
  -1  13  -8    2.03    1.01
  -1  13  -8    2.44    1.01
  -1  13  -9    7.13    1.39
  -1  13  -9    6.14    1.21
  -1  13 -10  185.35    6.14
  -1  13 -10  182.25    6.79
  -1  13 -11    0.07    0.79
  -1  13 -12    3.17    1.12
  -1  13 -13   44.81    3.51
  -1  13 -14   31.80    3.10
   1  13  15   -0.18    2.13
  -1  13 -15    0.62    0.82
   1  13  16   67.61    6.20
  -1  13 -16   61.44    4.04
   1  13  17    2.48    1.27
  -1  13 -17    2.03    1.13
   1  13  18    1.67    1.23
  -1  13 -18    0.57    0.85
   1  13  19   -0.96    1.14
  -1  13 -19    0.76    0.88
   1  13  20   43.92    3.71
  -1  13 -20   37.71    2.44
  -1  13 -20   41.88    2.81
   1  13  21   17.59    2.22
  -1  13 -21   16.14    1.54
  -1  13 -21   18.19    1.78
  -1  13 -22    1.05    0.62
   1  13  22    1.45    0.89
  -1  13 -23    3.66    0.71
   1  13  23    4.48    0.99
   1  13  24    0.81    0.49
  -1  13 -24    1.02    0.42
  -1  13 -25    1.47    0.42
   1  13  26    0.64    0.28
  -1  13 -26    0.74    0.27
  -1  13 -27   -0.05    0.18
   1  15 -22    0.48    0.27
  -1  15  21   -0.34    0.47
   1  15 -21    0.19    0.30
  -1  15  20    2.03    0.77
   1  15 -20    1.82    0.56
   1  15 -20    1.60    0.45
  -1  15  19    0.35    0.61
   1  15 -19    1.14    0.54
  -1  15  19   -0.23    0.41
   1  15 -19   -0.40    0.40
   1  15 -18    2.04    0.75
   1  15 -18    1.60    0.55
  -1  15  18    3.43    1.16
  -1  15  18    1.99    0.75
  -1  15  17   21.71    2.77
   1  15 -17   17.89    1.80
  -1  15  17   13.67    1.70
  -1  15  16    1.59    0.89
   1  15 -16    3.01    0.95
  -1  15  16    1.05    0.92
   1  15 -15    1.95    0.91
  -1  15  15    0.50    0.75
  -1  15  15    2.45    1.46
  -1  15  14    6.35    1.54
  -1  15  14   12.60    2.76
   1  15 -14   11.59    1.71
   1  15 -13    2.53    1.13
  -1  15  13    2.62    1.60
  -1  15  13    1.11    0.73
  -1  15  12    6.91    2.26
  -1  15  12    4.84    1.40
   1  15 -12    6.09    1.33
   1  15 -11    3.40    1.04
  -1  15  11    4.07    2.01
  -1  15  11    2.51    1.00
   1  15 -10   57.07    3.77
  -1  15  10   48.51    3.67
  -1  15   9   -0.01    0.79
  -1  15   9    0.39    1.62
   1  15  -9    1.26    1.11
  -1  15   8   14.70    3.37
   1  15  -8   11.09    1.56
  -1  15   8    9.24    1.70
   1  15  -8   10.01    1.78
   1  15  -7   10.93    1.79
   1  15  -7    9.68    1.54
  -1  15   7   13.37    3.46
  -1  15   7   10.55    1.76
  -1  15   6   12.73    1.79
   1  15  -6   14.94    1.78
  -1  15   6   16.69    3.37
   1  15  -6   14.45    2.00
  -1  15   5    0.89    0.76
  -1  15   5    2.92    1.78
   1  15  -5    0.65    0.91
   1  15  -5    1.21    0.75
  -1  15   4    3.49    0.89
   1  15  -4    3.05    1.06
  -1  15   4    5.54    2.10
  -1  15   3   20.30    3.26
   1  15  -3   15.49    1.83
  -1  15   3   15.72    1.90
   1  15  -2    4.17    1.16
  -1  15   2    6.10    1.89
  -1  15   2    3.54    0.96
   1  15  -2    3.97    1.21
   1  15  -1   37.58    3.48
   1  15  -1   34.05    2.67
  -1  15   1   36.64    3.83
  -1  15   1   32.95    2.57
   1  15   0   25.50    3.09
  -1  15   0   28.02    3.14
  -1  15   0   23.69    2.25
   1  15   0   25.34    2.32
  -1  15  -1    3.78    1.01
   1  15   1    3.39    1.14
   1  15   1    3.22    1.39
  -1  15  -1    3.95    1.42
  -1  15  -2    4.35    0.99
   1  15   2    5.88    1.77
  -1  15  -2    3.65    1.24
   1  15   2    4.38    1.19
  -1  15  -2    4.39    1.28
  -1  15  -3    0.09    0.88
   1  15   3    1.34    1.32
   1  15   3   -0.86    1.40
  -1  15  -3    0.22    0.55
  -1  15  -4   31.57    2.34
   1  15   4   32.74    3.98
  -1  15  -4   27.10    2.71
   1  15   4   26.36    2.55
  -1  15  -5   12.90    1.97
  -1  15  -5   12.89    1.67
   1  15   5   15.48    3.16
   1  15   5   12.25    1.87
  -1  15  -6   15.54    1.90
  -1  15  -6   15.77    2.08
   1  15   6   16.45    2.10
   1  15   7    9.96    3.05
  -1  15  -7    7.12    1.21
   1  15   7    6.94    1.55
  -1  15  -7    7.53    1.58
  -1  15  -8   12.51    1.86
   1  15   8   12.79    1.98
   1  15   8   17.90    3.69
   1  15   9    9.65    1.93
   1  15   9   16.69    3.07
  -1  15  -9   15.53    2.21
  -1  15 -10   63.87    4.04
   1  15  10   72.61    7.32
  -1  15 -11   12.87    1.88
   1  15  11   14.36    3.40
   1  15  11    8.94    1.76
  -1  15 -12    1.57    0.95
   1  15  12    0.29    1.53
   1  15  12    1.63    0.81
   1  15  13    0.16    0.74
   1  15  13    0.40    1.59
  -1  15 -13   -0.90    0.71
  -1  15 -14   18.08    2.09
   1  15  14   13.51    2.09
  -1  15 -15   -0.19    0.73
   1  15  15    0.47    0.81
   1  15  15   -0.78    1.76
  -1  15 -16    0.15    0.60
   1  15  16    0.45    0.81
  -1  15 -16    0.08    0.51
   1  15  16    0.69    1.08
   1  15  17    0.05    0.65
   1  15  17    1.55    1.04
  -1  15 -17    1.10    0.52
  -1  15 -17    0.94    0.64
  -1  15 -18   17.99    1.29
  -1  15 -18   19.37    1.67
   1  15  18   21.74    2.44
  -1  15 -19    0.55    0.32
   1  15  19    0.60    0.41
  -1  15 -19    1.10    0.58
   1  15  19    1.24    0.89
  -1  15 -20   11.15    0.87
   1  15  20    9.23    0.96
  -1  15 -21    8.97    0.71
   1  15  21    7.39    0.68
  -1  15 -22    0.98    0.22
   1  17 -15   -0.04    0.29
   1  17 -14   13.45    1.11
   1  17 -13    0.46    0.41
  -1  17  13    0.73    0.97
   1  17 -12   -0.32    0.43
  -1  17  12   -0.11    0.91
  -1  17  11   22.61    2.90
   1  17 -11   15.13    1.47
  -1  17  10    6.83    0.91
   1  17 -10    6.15    1.05
   1  17  -9   13.63    1.54
  -1  17   9   14.32    1.40
   1  17  -8    9.00    1.33
  -1  17   8   13.60    1.39
  -1  17   7    7.15    1.13
   1  17  -7    5.83    1.21
   1  17  -6    8.14    1.27
  -1  17   6    9.08    1.24
   1  17  -5   19.03    2.02
  -1  17   5   24.78    1.96
  -1  17   4   11.63    1.50
   1  17  -4    8.64    1.41
  -1  17   3    1.53    0.96
   1  17  -3    0.18    0.76
   1  17  -3    0.94    0.75
   1  17  -2    9.84    1.44
  -1  17   2   13.96    1.50
   1  17  -2   13.60    1.44
   1  17  -1    1.71    0.93
  -1  17   1    2.24    0.70
   1  17  -1    1.36    0.65
   1  17   0    2.46    0.97
  -1  17   0    2.84    0.81
   1  17   0    2.50    0.73
   1  17   1    0.37    0.54
  -1  17  -1    0.28    0.58
  -1  17  -2   -0.62    0.79
  -1  17  -2    0.55    0.48
  -1  17  -3   10.37    1.49
   1  17   3   13.36    1.57
   1  17   4    6.53    1.19
  -1  17  -4    6.19    1.31
   1  17   4    7.07    1.70
   1  17   5   -1.36    1.32
  -1  17  -5   -0.51    0.68
   1  17   5    1.24    0.81
   1  17   6   41.32    2.59
  -1  17  -6   34.23    2.49
  -1  17  -7    3.33    0.99
   1  17   7    4.45    1.05
   1  17   7    3.89    1.48
   1  17   8   10.13    1.27
   1  17   8   11.20    2.19
  -1  17  -8    9.54    1.36
   1  17   9    7.80    1.13
  -1  17  -9    6.75    1.07
   1  17  10    7.68    1.90
   1  17  10    5.60    0.90
  -1  17 -10    6.72    1.02
   1  17  11    0.00    0.41
   1  17  11    0.00    0.89
  -1  17 -11   -0.04    0.51
  -1  17 -12    4.24    0.76
   1  17  12    5.43    1.43
   1  17  12    4.43    0.76
  -1  17 -13    0.67    0.38
   1  17  13    0.98    0.36
  -1  17 -14   18.78    1.21
   1  17  14   24.93    2.25
   1  17  15    5.91    1.05
  -2 -18  10    0.31    0.85
  -2 -18   9    9.69    1.61
  -2 -18  -1   49.89    2.68
  -2 -18  -1   46.70    2.01
  -2 -18  -2    0.91    0.96
  -2 -18  -2   -0.79    0.49
  -2 -18  -3    0.10    0.37
  -2 -18  -4    9.91    1.02
  -2 -18  -5   -0.66    0.45
  -2 -18  -6    2.57    0.62
  -2 -18  -7    6.76    0.85
   2 -18   9    6.57    1.28
  -2 -16  19   18.50    1.76
  -2 -16  18    6.05    1.39
   2 -16 -17    2.27    0.65
  -2 -16  17    3.05    1.42
  -2 -16  16    0.39    0.78
  -2 -16  16   -0.08    1.22
   2 -16 -16   -0.49    0.55
  -2 -16  15    1.13    1.27
   2 -16 -15   -0.50    0.55
  -2 -16  14    2.97    1.22
   2 -16 -14    2.64    0.71
  -2 -16  14    4.10    1.24
  -2 -16  14    6.15    2.03
  -2 -16  13   -0.07    1.01
  -2 -16  13    3.47    1.25
  -2 -16  12    5.32    1.67
  -2 -16  12    7.15    1.82
  -2 -16  11   -0.55    1.23
  -2 -16  11    1.11    1.02
  -2 -16  10   -0.12    1.36
  -2 -16  10    0.25    1.24
  -2 -16   9    4.25    1.60
  -2 -16   8    9.92    1.88
  -2 -16   7    3.67    0.86
  -2 -16   7    3.48    1.52
  -2 -16   6    4.67    1.67
  -2 -16   6    4.64    1.05
  -2 -16   5   38.00    2.44
  -2 -16   4   22.31    1.87
   2 -16  -3    7.92    1.35
  -2 -16   3    8.29    1.20
  -2 -16   2    0.59    0.52
  -2 -16   1   14.74    1.82
   2 -16   0   -0.07    0.45
  -2 -16   0    0.37    0.61
   2 -16   1   86.53    3.24
  -2 -16  -1   93.76    4.69
  -2 -16  -2    1.41    0.77
  -2 -16  -3   -0.28    0.86
  -2 -16  -4   51.52    4.89
  -2 -16  -6    1.03    0.86
  -2 -16  -7    4.47    1.36
  -2 -16  -8    1.71    1.03
  -2 -16  -9   49.01    3.84
  -2 -16  -9   50.59    3.22
  -2 -16 -10    8.94    1.51
  -2 -16 -11   24.26    2.46
  -2 -16 -12    5.31    1.28
  -2 -16 -13    1.95    0.89
  -2 -16 -14   16.33    1.98
   2 -16  14   23.97    3.05
   2 -16  15    2.34    1.74
  -2 -16 -15    1.81    0.76
   2 -16  16   -0.52    1.28
  -2 -16 -16    0.63    0.59
  -2 -16 -17    1.13    0.52
   2 -16  17    0.59    0.82
  -2 -16 -18   -0.02    0.34
   2 -16  18    1.39    0.85
  -2 -16 -19    0.00    0.34
   2 -14 -25    8.51    0.97
  -2 -14  25   11.58    1.23
  -2 -14  24    6.07    1.13
   2 -14 -24    4.94    0.86
  -2 -14  23    4.12    1.11
   2 -14 -23    2.80    0.79
   2 -14 -22    2.56    0.82
  -2 -14  22    3.86    1.29
  -2 -14  22    1.25    1.26
  -2 -14  21    7.33    2.30
   2 -14 -21   11.04    1.59
  -2 -14  20    3.70    1.42
  -2 -14  20    4.54    1.55
  -2 -14  19   22.30    2.97
  -2 -14  19   24.57    3.40
  -2 -14  18    3.28    1.78
  -2 -14  18    0.72    1.78
  -2 -14  17   24.22    3.54
  -2 -14  17   19.24    3.52
  -2 -14  17   19.68    2.91
  -2 -14  16    3.24    2.11
  -2 -14  16    6.06    1.97
  -2 -14  15    0.99    1.53
  -2 -14  15   -0.32    1.23
  -2 -14  14   -1.03    1.19
  -2 -14  14    1.71    2.05
  -2 -14  13   39.69    4.13
  -2 -14  12    1.91    1.55
  -2 -14  11   94.47    6.00
  -2 -14  10    2.18    1.16
  -2 -14  10    2.11    0.82
  -2 -14   9    5.50    1.08
  -2 -14   8   51.20    2.99
  -2 -14   7   12.23    1.51
  -2 -14   6   22.46    1.95
  -2 -14   5   48.91    2.87
  -2 -14   2   63.74    3.74
  -2 -14  -1  206.12    7.01
  -2 -14  -5   40.11    2.88
   2 -14   8    9.73    1.89
   2 -14   9   52.71    3.87
   2 -14  10    1.19    1.05
  -2 -14 -10    1.69    0.94
   2 -14  11   -0.47    1.24
  -2 -14 -11   -0.63    0.81
   2 -14  12   38.22    3.82
  -2 -14 -12   32.39    3.61
  -2 -14 -13   13.85    2.41
   2 -14  13   13.99    2.66
  -2 -14 -14   15.80    2.54
   2 -14  14   19.93    2.81
   2 -14  15    1.54    1.20
  -2 -14 -15    2.52    1.18
  -2 -14 -16   -0.29    1.05
   2 -14  16   -1.33    1.25
   2 -14  17   71.60    5.86
   2 -14  17   82.15    4.86
   2 -14  18    2.57    1.85
  -2 -14 -18    0.87    0.72
   2 -14  18    0.77    1.11
  -2 -14 -19   11.33    1.75
   2 -14  19   11.32    1.66
   2 -14  19   16.75    2.76
  -2 -14 -20    2.48    0.89
   2 -14  20    2.90    1.67
  -2 -14 -21    0.16    0.56
   2 -14  21    1.45    1.01
   2 -14  22    2.73    1.06
  -2 -14 -22   -0.39    0.57
   2 -14  23    2.39    0.92
  -2 -14 -23    1.56    0.54
   2 -14  24    7.50    0.96
  -2 -14 -24    4.96    0.81
  -2 -14 -25    1.26    0.36
  -2 -12  29    0.46    0.49
   2 -12 -29    0.07    0.19
   2 -12 -29    0.23    0.36
   2 -12 -28    1.77    0.62
  -2 -12  28    1.52    0.71
   2 -12 -28    1.25    0.38
  -2 -12  27    1.86    0.57
   2 -12 -27    1.99    0.54
   2 -12 -26    1.92    0.59
  -2 -12  26    2.40    1.03
   2 -12 -25    7.26    1.12
  -2 -12  25    9.94    1.86
  -2 -12  24   12.36    2.88
   2 -12 -24   12.63    1.56
  -2 -12  23    3.62    1.68
   2 -12 -23    1.60    0.68
  -2 -12  22   13.24    2.55
  -2 -12  22   14.11    2.75
   2 -12 -22    8.56    1.47
   2 -12 -21    0.27    0.58
  -2 -12  21   -1.66    1.47
  -2 -12  21    1.75    1.79
  -2 -12  20   -0.26    1.75
  -2 -12  20    0.18    1.75
  -2 -12  19    6.33    2.63
  -2 -12  19    6.09    1.92
  -2 -12  19    8.03    2.50
  -2 -12  18   10.25    2.56
  -2 -12  18   12.14    2.80
  -2 -12  17   -0.18    1.27
  -2 -12  17    0.85    1.48
  -2 -12  16    6.40    1.07
  -2 -12  16    8.29    2.35
  -2 -12  16    8.00    2.43
  -2 -12  15   22.11    2.02
  -2 -12  15   17.92    3.05
  -2 -12  14  138.30    7.35
  -2 -12  14  133.28    4.84
  -2 -12  13   46.13    2.75
  -2 -12  13   49.25    4.34
  -2 -12  12    6.71    1.78
  -2 -12  12   14.50    1.45
  -2 -12  11  242.75    5.84
  -2 -12  11  242.92    6.14
  -2 -12  10   18.15    1.55
  -2 -12  10   23.36    1.88
  -2 -12   9   36.30    2.30
  -2 -12   9   34.74    2.09
  -2 -12   8    8.10    1.13
  -2 -12   8    7.53    1.07
  -2 -12   8    9.17    2.50
  -2 -12   7   33.14    4.72
  -2 -12   7   29.13    1.85
  -2 -12   6  128.80    3.83
  -2 -12   6  134.71    9.65
  -2 -12   5   10.86    2.83
  -2 -12   4    0.66    1.07
  -2 -12   3    6.24    2.15
  -2 -12   2   90.94    8.18
  -2 -12   1   30.94    4.84
  -2 -12   0    1.56    1.23
  -2 -12  -4   14.10    3.06
  -2 -12  -5   14.99    3.36
  -2 -12  -6   57.48    6.57
  -2 -12  -7   30.01    4.91
   2 -12  10    3.64    1.26
   2 -12  11    4.89    1.47
   2 -12  12    9.26    1.90
   2 -12  13   35.08    3.42
  -2 -12 -14   39.93    3.43
   2 -12  14   41.18    3.74
   2 -12  14   39.83    4.33
   2 -12  15    2.03    1.14
  -2 -12 -15    1.52    1.02
   2 -12  15   -0.74    1.63
   2 -12  16   20.58    2.91
   2 -12  16   22.89    3.30
  -2 -12 -16   17.31    2.49
   2 -12  17    2.21    1.84
   2 -12  17    2.41    1.61
  -2 -12 -17    0.96    0.91
  -2 -12 -18    0.94    0.87
   2 -12  18   -0.26    1.86
   2 -12  18    2.36    1.94
  -2 -12 -19   13.29    1.95
   2 -12  19   18.30    3.60
   2 -12  19   20.83    3.15
  -2 -12 -20    2.20    0.98
   2 -12  20    3.92    1.48
   2 -12  20    6.27    2.26
  -2 -12 -21    0.81    0.73
   2 -12  21    3.89    2.00
   2 -12  21    2.68    1.49
   2 -12  22   15.62    2.71
   2 -12  22   19.17    2.54
  -2 -12 -22   11.26    1.67
  -2 -12 -23   -0.57    0.54
   2 -12  23    0.23    1.19
  -2 -12 -24    0.09    0.61
  -2 -12 -24    0.38    0.50
   2 -12  24   -0.63    1.04
   2 -12  25    2.14    1.17
  -2 -12 -25    0.76    0.50
  -2 -12 -25    0.98    0.76
  -2 -12 -26    1.54    0.54
   2 -12  26    3.71    1.08
  -2 -12 -26    1.97    0.79
   2 -12  27    3.59    0.87
  -2 -12 -27    2.24    0.55
  -2 -12 -27    2.86    0.76
  -2 -12 -28   -0.31    0.36
  -2 -12 -28    0.19    0.28
   2 -10 -32    2.18    0.49
   2 -10 -32    4.31    0.62
   2 -10 -31    1.58    0.58
  -2 -10  31    1.66    0.46
   2 -10 -31    1.19    0.45
   2 -10 -30    0.08    0.39
  -2 -10  30   -0.69    0.57
  -2 -10  30    0.02    0.65
  -2 -10  29    0.81    0.58
   2 -10 -29    2.41    0.77
  -2 -10  29    1.14    1.04
  -2 -10  28    1.22    1.04
  -2 -10  27    1.93    1.43
  -2 -10  26    8.22    2.01
  -2 -10  25   -0.65    1.49
  -2 -10  25    0.32    1.29
  -2 -10  24    4.65    2.13
  -2 -10  24    8.58    2.91
  -2 -10  23    1.91    1.96
  -2 -10  23    0.16    1.60
  -2 -10  22   55.40    5.24
  -2 -10  22   55.69    5.35
  -2 -10  21   32.77    4.25
  -2 -10  21   28.39    4.05
  -2 -10  20    0.72    1.54
  -2 -10  20    1.43    1.41
  -2 -10  20    2.48    2.51
  -2 -10  19   44.78    4.99
  -2 -10  19   35.93    4.43
  -2 -10  19   42.62    4.45
  -2 -10  18   38.00    4.34
  -2 -10  18   39.42    4.21
  -2 -10  17    1.85    1.50
  -2 -10  17    2.12    0.58
   2 -10 -16  117.27   14.47
  -2 -10  16  152.19    5.28
   2 -10 -15   17.48    5.51
  -2 -10  15   18.28    1.82
  -2 -10  15   18.35    2.80
   2 -10 -14   80.68   10.98
  -2 -10  14   88.40    3.64
  -2 -10  13   27.88    2.70
  -2 -10  13   23.63    4.56
   2 -10 -13   19.36    5.36
  -2 -10  13   21.27    1.66
  -2 -10  12   42.70    5.91
   2 -10 -12   40.88    7.23
  -2 -10  12   44.18    2.26
  -2 -10  11    3.72    1.54
   2 -10 -11    2.82    1.87
  -2 -10  10   15.07    3.49
   2 -10 -10   14.24    3.82
  -2 -10   9  214.95   12.46
   2 -10  -9  230.73   14.06
   2 -10  -8   17.70    3.75
  -2 -10   8   17.58    3.78
  -2 -10   7  330.67   12.90
   2 -10  -7  317.65   15.20
  -2 -10   7  319.65   14.89
   2 -10  -6    1.74    0.90
  -2 -10   6    2.58    1.36
  -2 -10   6    3.11    1.48
  -2 -10   5   36.51    4.36
  -2 -10   5   37.69    4.99
   2 -10  -5   39.76    5.09
   2 -10  -4  100.36    7.77
  -2 -10   4   93.14    6.98
  -2 -10   4   93.35    7.89
   2 -10  -3   70.81    6.30
  -2 -10   3   64.04    6.60
  -2 -10   3   69.46    6.10
  -2 -10   2  425.28   15.50
   2 -10  -2  437.05   14.86
  -2 -10   1   27.86    4.09
  -2 -10   0    2.09    1.16
  -2 -10  -1  949.43   24.88
   2 -10   1  892.80   23.15
  -2 -10  -2   59.46    6.31
   2 -10   2   56.43    5.74
  -2 -10  -3  114.29    9.08
   2 -10   3  111.83    8.08
   2 -10   4  212.41   11.09
  -2 -10  -4  217.45   12.90
  -2 -10  -5    0.58    1.05
   2 -10   5    1.44    1.48
  -2 -10  -6   34.70    5.39
   2 -10   6   35.63    4.68
  -2 -10  -7  420.58   19.53
   2 -10   7  436.32   15.98
   2 -10   8   54.50    5.66
  -2 -10  -8   51.80    7.14
  -2 -10  -9    4.05    2.48
   2 -10   9    4.68    1.55
  -2 -10 -10    1.66    1.77
   2 -10  10    1.49    1.38
  -2 -10 -11   87.33   10.77
   2 -10  11   92.59    7.64
  -2 -10 -12  119.22   13.24
   2 -10  12  103.64    4.58
   2 -10  13   52.28    3.48
  -2 -10 -13   47.64    8.63
   2 -10  14   54.69    3.85
  -2 -10 -14   42.59    8.72
   2 -10  15   12.58    1.74
   2 -10  15   11.81    2.21
   2 -10  16   21.67    2.81
   2 -10  16   17.88    2.68
   2 -10  17   14.14    2.40
   2 -10  17   15.58    2.88
   2 -10  18   -0.10    1.41
   2 -10  18    0.16    1.15
   2 -10  19   16.74    3.49
   2 -10  19   16.57    2.81
   2 -10  20    4.23    1.99
   2 -10  20    3.49    2.28
   2 -10  21   21.22    3.20
   2 -10  21   24.21    3.70
   2 -10  22    3.86    2.02
   2 -10  22    5.40    1.83
   2 -10  23    5.59    2.16
   2 -10  23    6.94    1.89
   2 -10  24   -0.02    1.36
  -2 -10 -25    2.87    0.96
   2 -10  25    6.47    1.80
   2 -10  26    4.87    1.51
  -2 -10 -26    3.67    0.98
   2 -10  27    5.51    1.36
  -2 -10 -27    2.78    0.78
  -2 -10 -28    6.16    1.27
   2 -10  28    6.98    1.35
  -2 -10 -28    4.19    0.98
   2 -10  29    0.71    0.70
  -2 -10 -29    1.30    0.65
  -2 -10 -29    1.28    0.49
  -2 -10 -30   -0.31    0.42
  -2 -10 -30    0.41    0.32
  -2 -10 -31    1.19    0.36
  -2 -10 -31    1.45    0.42
  -2 -10 -32   -0.14    0.19
   2  -8 -34    0.28    0.28
  -2  -8  33    0.05    0.56
   2  -8 -33    0.03    0.34
   2  -8 -33   -0.01    0.15
  -2  -8  32    0.39    0.53
   2  -8 -32    0.46    0.26
   2  -8 -31    0.03    0.26
  -2  -8  31   -0.45    0.62
  -2  -8  30    2.84    1.17
  -2  -8  30    2.92    0.96
   2  -8 -30    5.06    0.72
   2  -8 -29    3.29    0.71
  -2  -8  29    2.58    1.12
  -2  -8  29    1.62    1.15
  -2  -8  28   14.04    2.27
   2  -8 -28   10.34    1.18
  -2  -8  27    2.80    1.77
  -2  -8  26    4.93    2.07
  -2  -8  26    0.51    1.42
  -2  -8  25    1.78    1.60
  -2  -8  25    0.95    1.48
  -2  -8  24   16.14    3.08
  -2  -8  24   14.85    2.88
  -2  -8  23   30.44    3.77
  -2  -8  23   32.54    4.04
  -2  -8  22   45.98    4.56
  -2  -8  22   49.64    4.89
  -2  -8  21   10.08    2.65
  -2  -8  21   13.48    2.84
  -2  -8  20   -0.81    2.20
  -2  -8  20    1.09    1.71
  -2  -8  20   -0.78    1.24
   2  -8 -20   -1.03    1.90
  -2  -8  19  236.88    9.76
  -2  -8  19  241.32   10.70
  -2  -8  19  258.25   10.49
  -2  -8  18    4.83    1.72
  -2  -8  18    3.33    1.26
   2  -8 -18    3.97    2.44
  -2  -8  18    8.93    1.46
  -2  -8  17   -1.48    1.49
  -2  -8  17    1.17    0.64
   2  -8 -17    1.16    2.10
   2  -8 -16    1.78    3.51
   2  -8 -15   88.07   13.22
   2  -8 -14   10.28    4.57
   2  -8 -13   81.43   11.28
  -2  -8  13   78.57    7.83
   2  -8 -12  122.30   12.59
  -2  -8  12  126.49    9.45
  -2  -8  11   39.66    5.36
   2  -8 -11   39.32    6.75
   2  -8 -10  216.73   14.36
  -2  -8  10  211.48   11.56
   2  -8  -9  176.68   12.07
  -2  -8   9  176.59   10.44
  -2  -8   8    6.12    1.98
   2  -8  -8    5.29    2.14
  -2  -8   8    6.78    1.59
  -2  -8   7  531.74   17.49
  -2  -8   7  540.57   15.59
   2  -8  -7  515.77   18.44
   2  -8  -6   62.26    6.13
  -2  -8   6   73.94    5.88
  -2  -8   6   59.82    5.71
   2  -8  -5    2.06    1.26
  -2  -8   5    1.36    1.09
  -2  -8   5    1.83    1.01
   2  -8  -4  670.80   18.35
  -2  -8   4  673.29   17.07
  -2  -8   4  650.15   18.71
  -2  -8   3   52.09    4.80
   2  -8  -3   51.38    4.90
  -2  -8   2  894.68   20.42
   2  -8  -2  924.03   20.24
  -2  -8   1  396.79   13.78
   2  -8  -1  416.81   12.98
   2  -8   0  124.45    6.74
  -2  -8   0  120.24    7.75
   2  -8   1 1142.58   20.16
  -2  -8  -1 1146.73   24.65
   2  -8   2   34.99    3.38
  -2  -8  -2   33.10    4.36
   2  -8   3   60.80    4.44
   2  -8   3   59.50    5.18
  -2  -8  -3   59.00    5.80
   2  -8   4 2407.90   32.79
  -2  -8  -4 2451.51   39.00
   2  -8   5  124.16    7.52
   2  -8   5  122.79    6.33
  -2  -8  -5  121.87    8.95
  -2  -8  -6    4.68    1.85
   2  -8   6    7.27    1.70
   2  -8   6    6.52    1.88
  -2  -8  -7   22.34    4.32
   2  -8   7   21.28    3.31
   2  -8   8   28.47    3.81
  -2  -8  -8   27.91    4.96
  -2  -8  -9  395.44   19.45
   2  -8   9  408.68   14.79
   2  -8  10   40.38    4.95
  -2  -8 -10   35.71    6.20
  -2  -8 -11  158.99   13.85
   2  -8  11  162.39   10.16
  -2  -8 -12    1.59    2.03
  -2  -8 -13    3.20    2.42
  -2  -8 -14   46.09    8.84
  -2  -8 -15  153.84   16.44
  -2  -8 -16   27.59    6.99
   2  -8  17   15.21    2.30
   2  -8  17   13.88    1.97
  -2  -8 -17   10.14    4.90
   2  -8  18   12.49    2.58
   2  -8  18   11.01    1.95
   2  -8  18   15.83    2.66
  -2  -8 -19   11.27    4.40
   2  -8  19   17.42    2.88
   2  -8  19   15.88    3.01
   2  -8  20    4.93    1.72
   2  -8  20    6.50    2.22
   2  -8  21  117.82    6.88
   2  -8  21  124.74    7.27
   2  -8  22    2.20    1.46
   2  -8  22    2.31    1.55
   2  -8  23   31.59    3.52
   2  -8  23   31.35    3.65
  -2  -8 -23   25.17    2.35
   2  -8  24   38.73    3.80
  -2  -8 -24   26.15    2.31
   2  -8  24   37.05    3.80
   2  -8  25    0.47    1.26
  -2  -8 -25    0.28    0.45
   2  -8  26    5.69    1.48
  -2  -8 -26    5.03    1.01
   2  -8  27   11.03    1.99
  -2  -8 -27    6.68    1.05
   2  -8  27    8.05    1.38
   2  -8  28   -0.07    0.80
  -2  -8 -28    0.52    0.45
   2  -8  28    0.95    1.06
   2  -8  29    3.15    1.04
   2  -8  29    4.06    0.87
  -2  -8 -29    3.16    0.63
   2  -8  30   10.22    1.09
  -2  -8 -30    7.71    1.13
  -2  -8 -30    8.79    0.95
  -2  -8 -30    9.30    1.32
  -2  -8 -31    1.75    0.63
  -2  -8 -31    1.36    0.36
  -2  -8 -31    1.52    0.48
  -2  -8 -32    3.88    0.71
  -2  -8 -32    3.66    0.51
  -2  -8 -33    1.08    0.38
  -2  -8 -33    0.76    0.29
  -2  -8 -34    1.06    0.28
   2  -6 -36    0.02    0.14
   2  -6 -35    0.21    0.27
   2  -6 -35    0.23    0.26
   2  -6 -34   -0.23    0.26
  -2  -6  34    0.68    0.62
   2  -6 -34   -0.18    0.34
  -2  -6  33    0.81    0.62
   2  -6 -33    0.08    0.30
  -2  -6  32    6.35    1.32
  -2  -6  31    6.41    1.37
  -2  -6  30    5.50    1.55
  -2  -6  30    5.32    1.52
  -2  -6  29   15.62    2.38
  -2  -6  29   15.05    2.15
  -2  -6  28    1.90    1.29
  -2  -6  27    0.12    1.25
  -2  -6  26   29.37    3.25
  -2  -6  25    8.27    2.30
  -2  -6  25    8.33    2.15
  -2  -6  24    7.79    2.16
  -2  -6  24    9.10    2.22
  -2  -6  23   20.97    3.10
  -2  -6  23   16.77    2.61
  -2  -6  22    7.16    2.04
  -2  -6  22    7.14    2.00
   2  -6 -22    8.36    3.78
  -2  -6  21   74.45    5.23
  -2  -6  21   76.98    5.25
  -2  -6  20    2.35    1.62
  -2  -6  20    2.59    1.31
   2  -6 -20    3.88    2.60
  -2  -6  20    2.82    1.18
   2  -6 -19    7.43    3.80
  -2  -6  19    8.36    2.53
  -2  -6  18    4.76    2.25
   2  -6 -18    2.93    2.59
  -2  -6  17    0.02    1.31
   2  -6 -17    0.98    1.84
   2  -6 -16  580.80   31.86
  -2  -6  16  862.98   23.81
  -2  -6  15    9.75    2.29
   2  -6 -15    8.96    4.29
  -2  -6  14   40.30    4.67
   2  -6 -14   27.67    6.93
   2  -6 -13  173.79   16.22
  -2  -6  13  199.47    9.69
  -2  -6  12   48.09    4.45
  -2  -6  12   49.36    5.63
   2  -6 -12   41.77    7.34
   2  -6 -11   28.44    5.80
  -2  -6  11   25.09    2.90
  -2  -6  11   20.53    3.44
  -2  -6  10  489.41   15.83
  -2  -6  10  473.44   11.95
   2  -6 -10  483.83   21.61
  -2  -6   9    8.11    1.53
   2  -6  -9    8.66    2.96
  -2  -6   9    9.90    2.26
  -2  -6   8  114.49    6.54
  -2  -6   8  116.23    7.36
   2  -6  -8  120.40    9.15
  -2  -6   8  121.05    5.06
  -2  -6   7  314.95   11.70
  -2  -6   7  335.32    7.83
   2  -6  -7  310.84   13.45
  -2  -6   7  315.45   10.64
  -2  -6   6  155.68    5.01
  -2  -6   6  146.29    7.06
  -2  -6   6  149.45    7.88
   2  -6  -6  148.75    8.71
   2  -6  -5   94.46    6.46
  -2  -6   5   89.62    5.54
  -2  -6   5   90.17    3.42
  -2  -6   5   94.60    6.23
  -2  -6   4 1972.09   25.68
   2  -6  -4 2011.74   28.06
   2  -6  -3  153.78    7.43
  -2  -6   3  152.67    7.17
  -2  -6   2  558.73   13.73
   2  -6  -2  566.06   13.44
  -2  -6   1    9.83    1.84
   2  -6  -1   10.53    1.83
   2  -6   0  332.83    9.51
  -2  -6   0  324.66   10.90
  -2  -6  -1    5.24    1.46
   2  -6   1    5.66    1.20
   2  -6   2   79.34    4.41
  -2  -6  -2   78.54    5.71
   2  -6   3  189.52    6.68
  -2  -6  -3  192.99    9.28
   2  -6   4  695.24   12.76
  -2  -6  -4  691.18   18.37
   2  -6   4  699.30   15.16
   2  -6   5   19.84    2.58
  -2  -6  -5   16.93    3.02
   2  -6   5   19.99    2.18
   2  -6   6    6.47    1.33
  -2  -6  -6    5.23    1.72
   2  -6   6    5.53    1.51
  -2  -6  -7  305.42   14.24
   2  -6   7  295.21   10.59
  -2  -6  -8   10.66    2.87
   2  -6   8   11.72    2.33
   2  -6   9  345.23    8.86
   2  -6   9  341.72   12.26
  -2  -6  -9  364.79   17.81
   2  -6  10  105.74    7.30
   2  -6  10  107.36    5.63
  -2  -6 -10  105.95   10.41
  -2  -6 -11   41.30    6.90
   2  -6  11   38.69    3.65
   2  -6  12 1241.98   23.21
  -2  -6 -12 1128.40   38.07
  -2  -6 -13  213.93   17.60
   2  -6  13  236.94   10.71
  -2  -6 -14   82.31   11.38
   2  -6  14   99.28    7.25
  -2  -6 -15    4.16    2.44
   2  -6  15    5.39    1.75
  -2  -6 -16  176.61   16.94
  -2  -6 -17    6.79    3.45
  -2  -6 -18   11.50    4.35
  -2  -6 -19    1.10    2.19
   2  -6  20    2.07    1.41
  -2  -6 -20    0.52    2.07
   2  -6  20    1.59    1.25
  -2  -6 -21   31.85    7.14
   2  -6  21   26.96    3.12
   2  -6  21   33.30    3.46
   2  -6  22    2.37    1.54
   2  -6  22    1.17    1.17
  -2  -6 -22    1.91    2.03
   2  -6  23   54.26    4.26
   2  -6  23   58.30    4.21
   2  -6  24  126.43    6.18
   2  -6  25   23.60    2.80
   2  -6  26   77.63    4.81
   2  -6  27    1.37    1.15
   2  -6  27    1.53    0.88
   2  -6  28   18.00    2.10
   2  -6  28   18.02    2.04
   2  -6  29    1.27    0.75
   2  -6  29   -0.12    0.91
   2  -6  30    4.92    1.09
  -2  -6 -31    7.55    1.04
   2  -6  31    7.59    1.18
   2  -6  32    3.06    0.78
  -2  -6 -32    4.10    0.73
  -2  -6 -32    3.85    0.76
   2  -6  33    6.84    0.89
  -2  -6 -33    6.21    0.87
  -2  -6 -33    6.68    0.91
   2  -6  34   -0.25    0.25
  -2  -6 -34    0.13    0.25
  -2  -6 -35   -0.10    0.20
  -2  -6 -35    0.82    0.26
   2  -4 -37    0.59    0.34
  -2  -4  37    1.54    0.30
  -2  -4  36    1.30    0.42
  -2  -4  36    0.87    0.59
   2  -4 -35   -0.39    0.30
  -2  -4  35    0.59    0.64
  -2  -4  34   -0.04    0.66
  -2  -4  33    1.85    1.13
  -2  -4  32    4.17    1.25
  -2  -4  31   -0.89    0.97
  -2  -4  30    1.05    1.08
  -2  -4  29   -0.11    1.11
  -2  -4  29   -2.21    1.29
  -2  -4  28   32.88    3.00
  -2  -4  28   32.62    3.05
  -2  -4  27    1.88    1.24
  -2  -4  27    1.03    0.57
  -2  -4  26   14.16    1.52
  -2  -4  26   12.66    2.10
  -2  -4  25    3.49    1.42
  -2  -4  25    3.62    0.88
  -2  -4  24   -0.33    0.96
  -2  -4  24    0.91    0.54
  -2  -4  24    1.41    1.38
  -2  -4  23   64.99    4.19
  -2  -4  23   53.77    4.18
  -2  -4  23   68.92    6.96
  -2  -4  22   63.51    4.11
  -2  -4  22   57.41    4.03
  -2  -4  21    3.69    1.69
  -2  -4  20   97.75    8.68
  -2  -4  19    1.46    1.48
  -2  -4  18   70.59    7.23
  -2  -4  17    2.24    1.21
  -2  -4  16  338.81   15.62
  -2  -4  15   62.52    6.51
  -2  -4  14    3.23    1.19
  -2  -4  13   74.84    6.42
  -2  -4  12   47.17    4.82
  -2  -4  11  217.55   10.47
  -2  -4  11  212.54    9.59
  -2  -4  10  106.88    6.28
  -2  -4  10  108.75    6.99
  -2  -4   9   12.76    1.92
  -2  -4   9   13.52    2.52
  -2  -4   8    7.49    1.70
  -2  -4   8    8.87    1.58
  -2  -4   7    3.36    0.84
  -2  -4   7    2.50    1.17
  -2  -4   7    3.34    1.04
  -2  -4   6    9.48    1.30
  -2  -4   6    7.74    1.60
  -2  -4   6    7.75    1.49
  -2  -4   5  408.94    9.80
  -2  -4   5  428.90   10.94
  -2  -4   5  412.13    7.76
   2  -4  -5  433.63   12.69
   2  -4  -4 2298.20   26.37
  -2  -4   4 2282.83   16.69
  -2  -4   3  106.15    3.42
   2  -4  -3  105.46    5.17
  -2  -4   3  101.93    4.81
  -2  -4   2  884.53    9.15
   2  -4  -2  907.86   13.82
  -2  -4   2  868.88   13.93
   2  -4  -1  588.72   10.38
  -2  -4   1  602.82   11.64
   2  -4   0  725.67   10.79
  -2  -4   0  722.66   12.90
   2  -4   1  444.52    8.35
  -2  -4  -1  446.71   10.64
   2  -4   2   16.05    0.63
   2  -4   2   17.89    1.66
  -2  -4  -2   18.98    2.37
   2  -4   3   39.06    1.50
  -2  -4  -3   39.70    3.61
   2  -4   3   36.34    2.76
   2  -4   3   38.99    2.41
   2  -4   4  171.89    6.08
   2  -4   4  173.04    5.16
  -2  -4  -4  180.34    8.15
   2  -4   4  177.76    4.13
   2  -4   5 1466.87   15.70
   2  -4   5 1412.96   15.25
   2  -4   5 1473.71   18.53
   2  -4   5 1366.03   14.39
  -2  -4  -5 1545.77   25.42
   2  -4   6  145.28    5.44
  -2  -4  -6  150.60    8.73
   2  -4   6  140.06    5.58
   2  -4   6  144.01    6.12
  -2  -4  -7   29.85    4.10
   2  -4   7   30.86    2.86
   2  -4   7   30.62    2.88
   2  -4   7   30.41    3.04
   2  -4   8   19.76    2.61
   2  -4   8   19.18    2.71
  -2  -4  -8   24.70    4.29
   2  -4   9    7.86    1.95
   2  -4  10  390.55   13.14
   2  -4  11   27.18    3.67
   2  -4  12  417.89   14.88
   2  -4  13   95.65    7.29
   2  -4  14  344.81   14.22
   2  -4  15  465.33   16.78
   2  -4  16  238.60   12.17
   2  -4  17  117.30    8.60
   2  -4  18   12.22    2.88
   2  -4  19    7.16    1.93
   2  -4  20   26.75    4.11
   2  -4  21    3.41    1.62
   2  -4  22   71.62    6.48
   2  -4  22   64.77    3.87
  -2  -4 -23   12.27    4.06
   2  -4  23    9.85    2.28
   2  -4  23    7.90    1.52
   2  -4  24  175.06    9.30
   2  -4  24  156.53    6.32
   2  -4  25   -1.61    1.25
   2  -4  25   -0.03    0.97
   2  -4  26   29.89    2.91
   2  -4  26   31.46    2.81
   2  -4  27    1.05    0.77
   2  -4  27    0.26    0.91
  -2  -4 -27    0.91    0.44
  -2  -4 -28    1.34    0.52
   2  -4  28    2.21    1.02
   2  -4  29    4.64    1.25
   2  -4  30    7.55    1.28
   2  -4  31   -1.57    0.92
   2  -4  32    0.07    0.61
  -2  -4 -33    4.84    0.76
   2  -4  33    4.22    0.98
  -2  -4 -34    1.01    0.39
   2  -4  34    1.34    0.50
   2  -4  34    1.40    0.65
  -2  -4 -35   -0.04    0.25
   2  -4  35   -0.05    0.23
  -2  -4 -36    0.97    0.36
  -2  -4 -37    0.03    0.17
   2  -2 -38   -0.13    0.21
  -2  -2  37    0.24    0.29
   2  -2 -36    0.63    0.28
  -2  -2  36    0.22    0.37
  -2  -2  35    1.93    0.58
  -2  -2  35    0.28    0.67
   2  -2 -35    1.22    0.41
  -2  -2  34   -0.37    0.77
   2  -2 -34    0.35    0.33
   2  -2 -33    1.51    0.59
  -2  -2  33    2.67    1.16
  -2  -2  32    2.51    1.15
  -2  -2  31    0.19    0.99
  -2  -2  30    0.48    1.03
   2  -2 -30    0.23    0.54
   2  -2 -29    6.31    1.23
  -2  -2  29    4.85    1.11
  -2  -2  29    4.04    1.30
  -2  -2  28    3.14    1.28
  -2  -2  28    2.15    0.93
   2  -2 -28    2.85    0.78
  -2  -2  27    6.57    1.56
   2  -2 -27    7.94    1.38
  -2  -2  27    7.17    1.40
   2  -2 -26   18.43    1.87
  -2  -2  26   18.54    2.18
  -2  -2  26   17.82    2.37
  -2  -2  26   19.19    1.99
  -2  -2  25  139.36    9.60
   2  -2 -25  133.49    4.88
  -2  -2  25  144.77    4.95
  -2  -2  25  149.56    6.14
  -2  -2  24    1.75    0.61
   2  -2 -24    2.90    0.81
  -2  -2  24    3.78    1.35
  -2  -2  24    4.55    2.00
  -2  -2  23   32.67    4.75
  -2  -2  22  127.21    9.47
  -2  -2  21   73.35    7.14
  -2  -2  20    3.82    1.72
  -2  -2  19    1.84    1.75
  -2  -2  18    8.06    2.71
  -2  -2  17   46.57    5.68
  -2  -2  16    2.86    1.66
  -2  -2  15    9.60    2.86
  -2  -2  14  245.31   12.36
  -2  -2  13 1086.17   25.24
  -2  -2  12  298.93   12.64
  -2  -2  11  237.14   10.67
  -2  -2  10  140.11    7.83
  -2  -2   9    8.08    1.83
  -2  -2   8   63.06    4.42
  -2  -2   7  976.23   15.39
  -2  -2   6    5.21    1.12
  -2  -2   5   97.97    3.80
  -2  -2   5   99.21    4.24
  -2  -2   4  101.38    3.45
  -2  -2   4  101.79    3.87
  -2  -2   3  253.60    4.76
  -2  -2   3  268.09    5.91
  -2  -2   2 1042.16    8.49
  -2  -2   2 1021.13   11.42
   2  -2  -1   79.69    2.75
  -2  -2   1   74.47    2.26
  -2  -2   1   75.93    3.09
   2  -2   0  104.02    1.80
   2  -2   0  102.57    2.57
   2  -2   1 5438.89   18.15
   2  -2   1 5454.08   16.11
   2  -2   2   85.59    2.79
   2  -2   2   86.11    2.33
   2  -2   2   84.91    2.83
   2  -2   3  269.42    6.28
   2  -2   3  262.95    5.64
   2  -2   4 1996.96   19.56
   2  -2   4 1918.01   17.38
   2  -2   5 1189.80   15.88
   2  -2   5 1217.17   17.10
   2  -2   6  224.46    8.01
   2  -2   7  189.48    7.97
   2  -2   8  897.00   17.85
   2  -2   9  181.20    8.43
   2  -2  10   11.64    2.37
   2  -2  11  193.52    9.32
   2  -2  12    0.43    0.86
   2  -2  13  361.72   13.26
   2  -2  14   12.06    2.43
   2  -2  14   14.03    2.89
   2  -2  15   50.49    5.33
   2  -2  16   32.22    4.28
   2  -2  17  468.23   16.17
   2  -2  18    2.08    1.17
   2  -2  19   16.83    3.14
   2  -2  20   96.45    7.56
   2  -2  21   27.73    4.22
   2  -2  22   65.32    6.42
   2  -2  23   61.77    6.19
  -2  -2 -23   62.89    3.11
   2  -2  23   62.67    3.54
   2  -2  23   56.64    3.35
   2  -2  23   59.51    2.85
   2  -2  24   10.92    1.63
  -2  -2 -24   16.95    1.85
   2  -2  24   11.81    1.88
   2  -2  24   13.09    1.54
   2  -2  24   18.02    3.40
   2  -2  25    1.94    0.95
   2  -2  25    0.53    0.61
   2  -2  25    1.49    1.26
   2  -2  25    0.92    1.02
  -2  -2 -25    0.63    0.51
  -2  -2 -26    8.38    1.35
   2  -2  26    6.28    1.47
   2  -2  27    1.95    1.08
   2  -2  28    1.86    0.96
   2  -2  29   12.74    2.01
  -2  -2 -30    7.76    1.30
   2  -2  30   11.26    1.71
  -2  -2 -31    4.04    0.96
   2  -2  31    5.78    1.32
  -2  -2 -32    1.01    0.54
   2  -2  32    0.86    0.81
  -2  -2 -33   21.47    1.61
   2  -2  33   23.11    2.13
   2  -2  33   26.59    1.73
   2  -2  34    1.26    0.49
  -2  -2 -34    0.90    0.41
   2  -2  35    0.30    0.33
  -2  -2 -35   -0.15    0.28
   2  -2  36   -0.06    0.25
  -2  -2 -36    0.22    0.22
  -2  -2 -36    0.10    0.17
  -2  -2 -37    2.13    0.42
   2   0 -38    0.13    0.16
   2   0 -38    0.31    0.19
   2   0 -37   -0.23    0.24
  -2   0  37   -0.28    0.33
   2   0 -36    0.79    0.34
  -2   0  36    1.68    0.53
   2   0 -35    0.06    0.36
  -2   0  35    0.32    0.51
   2   0 -34    1.41    0.61
  -2   0  34    2.49    0.74
  -2   0  34    0.63    0.93
  -2   0  33    0.38    0.55
  -2   0  33   -0.14    0.86
  -2   0  32    9.83    1.94
  -2   0  31   -0.31    1.02
   2   0 -31    0.34    0.54
   2   0 -30   16.92    1.99
  -2   0  30   18.64    2.04
  -2   0  30   12.44    2.00
   2   0 -29   -0.71    0.81
  -2   0  29    0.49    0.68
  -2   0  29   -0.52    1.43
   2   0 -28  217.36    6.72
  -2   0  28  237.16    7.25
  -2   0  28  224.92    4.68
  -2   0  28  230.49    8.01
  -2   0  27    0.60    0.57
  -2   0  27    0.42    0.94
  -2   0  27    0.58    0.96
   2   0 -27    0.15    0.67
  -2   0  26   12.29    1.83
   2   0 -26    9.42    1.51
  -2   0  26   10.81    1.05
  -2   0  26    7.05    2.25
  -2   0  26   11.86    1.74
   2   0 -25   -0.15    0.70
  -2   0  25    0.65    0.56
  -2   0  25   -1.05    1.57
  -2   0  25   -0.78    0.75
  -2   0  25   -0.63    1.07
  -2   0  24    3.22    0.91
  -2   0  24    2.10    0.51
  -2   0  24    1.20    0.72
   2   0 -24    2.97    0.95
  -2   0  23    1.08    0.94
  -2   0  22  307.94   14.38
  -2   0  21    0.89    1.24
  -2   0  20   63.59    6.49
  -2   0  19   -0.17    1.22
   2   0 -19   -0.17    0.62
   2   0 -18  474.48   13.82
  -2   0  18  504.02   17.99
   2   0 -17    2.01    0.83
  -2   0  17    2.01    1.15
  -2   0  16    1.52    1.46
   2   0 -16    2.51    1.18
   2   0 -15    1.00    0.74
  -2   0  15   -0.39    1.67
  -2   0  14 2205.20   35.81
   2   0 -14 2052.76   27.25
  -2   0  13    9.69    2.24
   2   0 -13    6.07    1.32
  -2   0  12    8.88    2.13
   2   0 -12   11.08    2.16
   2   0 -11    2.81    1.13
  -2   0  11    4.12    1.86
   2   0 -10 2511.51   27.62
  -2   0  10 2599.46   32.82
  -2   0   9    6.07    1.59
   2   0  -9    4.19    1.26
  -2   0   8  250.26    8.95
   2   0  -8  256.07    7.85
  -2   0   7   -0.11    0.70
   2   0  -7    1.28    0.72
  -2   0   6   40.92    3.11
  -2   0   6   44.24    2.45
   2   0  -6   47.87    2.87
  -2   0   5    1.52    0.67
   2   0  -5    1.06    0.48
  -2   0   5    0.82    0.65
  -2   0   4   11.79    1.23
   2   0  -4   11.83    1.02
  -2   0   4   10.45    1.39
  -2   0   3    2.81    0.78
   2   0  -3    3.37    0.42
  -2   0   3    3.33    0.57
   2   0   2  162.23    4.13
  -2   0  -3    1.08    0.69
   2   0   3    0.66    0.43
   2   0   4 8412.56   41.53
  -2   0  -4 8628.08   45.64
   2   0   5    9.65    1.64
  -2   0  -5    6.54    1.49
   2   0   6  567.06   13.31
  -2   0  -6  644.21   14.31
   2   0   7    2.14    0.88
  -2   0  -7    3.27    1.26
  -2   0  -8 2032.38   27.25
   2   0   8 2052.24   28.67
  -2   0  -9   -0.63    1.10
   2   0   9   -0.25    1.00
   2   0  10  174.38    9.02
  -2   0 -10  178.02    8.60
   2   0  11    0.06    0.88
  -2   0 -11    0.48    0.75
   2   0  12    7.29    2.02
  -2   0 -12    8.98    2.05
  -2   0 -13    1.17    1.03
   2   0  13    1.29    1.03
   2   0  14  640.35   18.91
  -2   0 -14  622.48   16.67
   2   0  15    0.37    1.00
  -2   0 -15   -0.27    1.07
  -2   0 -16   96.03    6.50
   2   0  16   98.96    7.75
  -2   0 -17   16.76    2.62
   2   0  18  206.12   10.79
  -2   0 -18  196.68    9.56
  -2   0 -19    0.51    0.75
   2   0  19   -1.82    1.49
   2   0  20   20.52    3.43
   2   0  21    1.58    1.12
   2   0  22   17.74    3.45
   2   0  23    1.74    0.76
  -2   0 -23    2.58    0.84
   2   0  23    1.23    0.66
   2   0  23    1.23    1.03
   2   0  24    4.56    1.68
   2   0  24    2.47    1.09
  -2   0 -24    1.90    0.57
  -2   0 -24    2.86    0.94
  -2   0 -24    2.09    0.47
   2   0  24    1.88    0.79
  -2   0 -25    1.39    0.74
   2   0  25    0.05    0.99
   2   0  25   -0.05    0.71
  -2   0 -25    1.20    0.42
   2   0  25   -1.10    1.53
   2   0  26   34.66    2.70
  -2   0 -26   35.95    2.78
   2   0  26   36.58    3.02
  -2   0 -26   37.19    2.17
  -2   0 -27    0.57    0.46
  -2   0 -27    0.56    0.63
   2   0  27   -0.80    1.20
  -2   0 -28   27.84    2.48
  -2   0 -28   24.27    1.75
   2   0  28   30.73    2.96
   2   0  29    0.37    1.08
   2   0  30   46.39    3.44
   2   0  31   -1.06    1.04
  -2   0 -31    0.14    0.56
   2   0  31   -1.20    0.70
   2   0  32   18.96    2.14
   2   0  32   20.56    1.71
  -2   0 -32   16.94    1.81
  -2   0 -33   -0.10    0.45
   2   0  33    0.33    0.45
  -2   0 -34    1.23    0.49
   2   0  34    2.52    0.63
   2   0  35   -0.13    0.38
  -2   0 -35   -0.27    0.33
   2   0  36    0.16    0.26
  -2   0 -36    0.24    0.19
  -2   0 -36    0.50    0.31
  -2   0 -37    0.26    0.24
  -2   0 -37    0.21    0.16
   2   2 -38    0.02    0.16
   2   2 -37    0.30    0.27
  -2   2  37    0.61    0.33
   2   2 -36   -0.25    0.34
  -2   2  36    0.76    0.46
   2   2 -35    1.08    0.53
   2   2 -35    1.55    0.35
  -2   2  35    1.29    0.55
  -2   2  34    0.27    0.51
   2   2 -34    1.31    0.39
  -2   2  33    2.11    0.76
   2   2 -33    2.85    0.57
   2   2 -32    1.55    0.55
  -2   2  32    2.33    0.86
   2   2 -32    1.70    0.72
  -2   2  31   -0.07    0.68
  -2   2  31    1.19    1.22
   2   2 -31   -0.70    0.44
   2   2 -31   -0.12    0.61
  -2   2  30    0.57    1.10
   2   2 -30    0.84    0.70
  -2   2  30    1.94    0.91
   2   2 -30   -0.09    0.49
  -2   2  30   -0.42    0.68
   2   2 -29    4.48    1.05
   2   2 -29    3.83    0.87
  -2   2  29    4.60    1.13
  -2   2  29    5.32    1.44
  -2   2  29    4.67    1.26
   2   2 -28    2.73    1.08
  -2   2  28    1.09    0.74
  -2   2  28    2.32    1.26
   2   2 -28    1.62    0.62
  -2   2  27    5.15    1.37
  -2   2  27    8.16    1.51
   2   2 -27    6.80    1.40
   2   2 -27    8.13    1.21
   2   2 -26   17.38    1.69
  -2   2  26   17.29    2.24
   2   2 -26   17.05    1.85
  -2   2  26   20.30    2.13
  -2   2  25  144.93    5.52
  -2   2  25  121.55    5.43
  -2   2  25  156.24   10.18
   2   2 -25  126.08    4.42
   2   2 -25  135.74    3.59
   2   2 -25  143.38    5.45
  -2   2  24    2.71    1.01
  -2   2  24    2.02    1.03
  -2   2  24    5.54    2.11
   2   2 -24    2.81    0.73
  -2   2  24    2.93    0.66
   2   2 -24    2.70    0.83
   2   2 -23   29.58    2.38
  -2   2  23   38.05    5.08
  -2   2  23   33.97    2.54
  -2   2  23   30.98    2.61
  -2   2  22  137.92    9.66
   2   2 -22  135.16    8.42
  -2   2  21   70.89    6.99
   2   2 -21   73.81    6.49
  -2   2  20   -0.18    0.92
   2   2 -20    0.64    1.07
   2   2 -19    1.63    0.73
  -2   2  19    1.21    1.26
   2   2 -18    7.44    2.10
  -2   2  18    5.60    1.92
  -2   2  17   46.85    5.32
   2   2 -17   54.03    5.59
  -2   2  16    3.87    1.67
   2   2 -16    4.44    1.87
  -2   2  15    8.88    2.52
   2   2 -15   10.92    2.57
   2   2 -14  221.34   10.86
  -2   2  14  228.98   11.12
  -2   2  13 1090.63   23.54
   2   2 -13 1063.41   23.01
   2   2 -12  270.30   11.05
  -2   2  12  288.09   11.79
   2   2 -11  223.56    9.53
  -2   2  11  198.49    7.68
  -2   2  10  132.32    6.59
   2   2 -10  141.08    7.26
   2   2  -9    7.79    1.70
   2   2  -9    5.56    0.57
  -2   2   9    8.22    1.75
   2   2  -8   46.52    3.68
  -2   2   8   47.90    4.18
  -2   2   7  911.58   18.39
   2   2  -7  937.95   14.93
  -2   2   6   10.09    2.00
  -2   2   5  106.34    6.23
  -2   2   4   91.88    5.69
  -2   2   3  257.23    4.64
  -2   2   3  266.95    9.44
  -2   2   2 1000.78   17.56
  -2   2   2  930.78    6.36
   2   2  -1   74.91    1.81
  -2   2   1   73.73    2.47
   2   2   0  114.08    2.54
  -2   2   0  106.24    3.49
  -2   2   0  111.31    5.43
  -2   2  -1 5604.46   36.90
  -2   2  -1 5545.05   29.01
   2   2   2  118.01    4.02
  -2   2  -2  113.79    4.67
  -2   2  -2  121.34    5.16
   2   2   3  288.91    7.31
  -2   2  -3  273.19    7.51
   2   2   4 2055.15   22.30
  -2   2  -4 2081.71   19.88
   2   2   5 1201.07   18.66
  -2   2  -5 1184.62   14.22
   2   2   6  216.23    8.67
  -2   2  -6  216.02    5.82
   2   2   7  193.04    8.70
  -2   2  -7  200.14    5.26
  -2   2  -8  905.38   10.71
  -2   2  -8  861.76   19.47
   2   2   8  869.71   19.37
  -2   2  -9  180.47    9.22
   2   2   9  193.97    9.49
   2   2  10    8.47    2.34
  -2   2 -10    8.59    2.32
   2   2  11  201.08   10.35
  -2   2 -11  211.58   10.68
   2   2  12    0.56    0.81
  -2   2 -12    0.62    1.18
  -2   2 -13  391.38   14.95
   2   2  13  375.85   14.65
   2   2  14    9.72    2.44
  -2   2 -14   12.26    2.82
   2   2  15   51.62    5.70
  -2   2 -15   49.52    5.42
   2   2  16   28.28    4.33
  -2   2 -16   27.65    3.94
  -2   2 -17  488.51   17.09
  -2   2 -18    2.05    1.38
  -2   2 -19   17.24    3.32
   2   2  19   17.57    3.24
  -2   2 -20   96.38    7.60
   2   2  20   92.88    7.45
  -2   2 -21   28.86    4.20
   2   2  21   29.74    4.23
  -2   2 -22   64.90    6.11
   2   2  22   61.21    6.20
  -2   2 -23   62.94    5.73
   2   2  23   60.52    3.57
  -2   2 -23   63.49    2.59
  -2   2 -23   59.96    2.89
  -2   2 -23   61.44    3.42
   2   2  23   62.83    3.43
   2   2  23   58.14    6.13
   2   2  24   17.54    1.94
  -2   2 -24   16.28    1.66
   2   2  24   21.55    3.89
  -2   2 -24   16.83    1.48
  -2   2 -24   15.42    1.78
   2   2  24   14.10    1.99
   2   2  25    1.68    0.92
  -2   2 -25    0.68    0.55
   2   2  25    1.07    0.83
  -2   2 -25    1.16    0.70
  -2   2 -25   -0.30    0.52
   2   2  25   -0.27    0.82
   2   2  26    7.02    1.54
  -2   2 -26    8.36    1.24
   2   2  26    6.81    1.48
  -2   2 -26    7.27    1.02
  -2   2 -26    8.48    1.50
   2   2  27    1.64    1.01
  -2   2 -27    2.66    0.69
  -2   2 -27    0.45    0.58
  -2   2 -27    1.60    0.72
   2   2  27    2.07    0.85
  -2   2 -28    2.60    0.73
   2   2  28    3.13    1.44
  -2   2 -28    2.59    0.94
   2   2  28    2.28    0.91
  -2   2 -28    2.67    0.69
  -2   2 -29   19.26    1.63
   2   2  29   18.68    1.93
  -2   2 -29   19.93    2.03
   2   2  30    8.96    1.35
  -2   2 -30    7.73    1.02
  -2   2 -31    4.15    0.75
   2   2  31    3.56    0.82
   2   2  32    0.44    0.55
  -2   2 -32   -0.02    0.38
  -2   2 -32    0.27    0.52
  -2   2 -33   24.71    1.47
   2   2  33   27.38    1.88
  -2   2 -33   22.35    1.93
  -2   2 -34    0.77    0.29
  -2   2 -34    0.24    0.44
   2   2  34    0.50    0.49
  -2   2 -35    0.49    0.45
   2   2  35    0.11    0.37
  -2   2 -36    0.12    0.24
  -2   2 -37    2.76    0.44
   2   4 -37    1.17    0.30
   2   4 -36    0.55    0.26
   2   4 -36    0.41    0.27
   2   4 -35    0.20    0.33
   2   4 -35   -0.08    0.23
  -2   4  34   -0.20    0.53
   2   4 -34    0.22    0.35
  -2   4  33    3.57    0.86
   2   4 -33    2.35    0.61
  -2   4  32    3.43    0.91
   2   4 -32    5.12    1.04
   2   4 -32    4.15    0.76
   2   4 -31   -0.59    0.48
  -2   4  31    0.67    0.79
   2   4 -31    0.93    0.45
   2   4 -31   -0.16    0.53
   2   4 -30    2.08    0.60
   2   4 -30    2.65    0.81
   2   4 -30    2.94    1.11
  -2   4  30    3.14    1.08
  -2   4  29    0.98    0.66
  -2   4  29    1.76    0.88
   2   4 -29    1.30    0.57
   2   4 -29    0.91    0.69
   2   4 -29    1.62    0.63
  -2   4  28   30.57    2.57
  -2   4  28   32.33    2.74
   2   4 -28   34.51    2.38
   2   4 -28   29.47    1.98
   2   4 -28   29.96    2.65
   2   4 -27    0.82    0.50
   2   4 -27    1.01    0.74
  -2   4  27    1.33    0.81
   2   4 -27    1.74    0.61
  -2   4  27    1.92    1.02
  -2   4  26   13.95    1.84
  -2   4  26   14.34    1.81
   2   4 -26   15.10    1.85
   2   4 -26   14.98    1.45
  -2   4  26   14.16    2.10
   2   4 -26   14.60    1.60
   2   4 -25    2.64    0.82
   2   4 -25    3.32    0.98
  -2   4  25    3.61    1.14
  -2   4  25    2.90    1.25
  -2   4  25    1.55    0.96
   2   4 -25    2.66    0.66
   2   4 -24    0.06    0.49
  -2   4  24    2.51    1.60
  -2   4  24   -0.44    0.72
   2   4 -24   -0.03    1.17
   2   4 -24    0.40    0.57
  -2   4  24   -0.16    0.86
   2   4 -24    0.91    0.57
  -2   4  24    0.12    0.79
  -2   4  23   64.11    3.71
   2   4 -23   59.38    3.27
  -2   4  23   46.99    3.44
   2   4 -23   56.49    2.80
   2   4 -23   71.11    6.79
  -2   4  23   63.74    3.51
  -2   4  23   65.99    6.60
   2   4 -23   48.45    3.77
   2   4 -23   62.12    3.51
  -2   4  22   45.89    3.34
   2   4 -22   78.19    7.34
  -2   4  22   68.56    3.70
  -2   4  22   78.88    7.19
   2   4 -22   53.59    3.64
   2   4 -22   64.63    3.44
   2   4 -22   70.33    3.38
   2   4 -21    4.12    1.75
  -2   4  21    4.46    1.87
   2   4 -20  103.16    8.77
  -2   4  20  103.41    8.12
   2   4 -19    0.74    0.97
  -2   4  19   -0.13    1.06
   2   4 -18   65.90    7.02
  -2   4  18   71.89    6.55
   2   4 -17    0.67    1.23
  -2   4  17   -0.66    0.90
   2   4 -16  333.65   15.30
  -2   4  16  344.41   13.95
  -2   4  15   65.26    5.96
   2   4 -15   67.30    6.70
   2   4 -14    1.74    1.62
  -2   4  14    1.40    0.90
  -2   4  14   -0.12    1.33
  -2   4  13   72.64    5.96
   2   4 -13   62.07    6.12
  -2   4  13   54.68    5.41
  -2   4  12   40.37    4.80
  -2   4  12   47.91    4.67
   2   4 -12   42.42    4.78
  -2   4  11  211.98    9.39
  -2   4  11  209.95   11.19
   2   4 -11  203.26   10.03
   2   4 -11  192.01    5.66
   2   4 -10   98.33    6.67
  -2   4  10   87.71    7.75
   2   4 -10   88.06    4.41
  -2   4   9    8.48    2.85
   2   4  -9    9.51    1.61
   2   4  -9    8.66    1.89
   2   4  -8    7.62    1.72
  -2   4   8    9.27    2.94
  -2   4   7    6.87    2.59
   2   4  -7    4.94    1.42
  -2   4   6    8.91    2.83
   2   4  -6    8.79    1.69
   2   4  -5  399.39   10.41
  -2   4   5  378.99   16.45
  -2   4   4 2074.06   37.42
  -2   4   4 2016.20   15.96
   2   4  -3   89.33    4.63
  -2   4   3   91.84    3.58
  -2   4   3   85.19    2.33
  -2   4   2  839.49   11.43
   2   4  -2  858.09    5.57
   2   4  -1  604.04    5.59
  -2   4   1  596.82   10.25
   2   4   0  773.33    8.49
  -2   4   0  722.51   12.08
   2   4   1  461.43    8.12
  -2   4  -1  425.14    9.91
  -2   4  -1  460.31   15.25
  -2   4  -2   18.99    3.06
  -2   4  -2   17.48    2.15
   2   4   2   20.09    2.02
   2   4   3   38.30    3.06
  -2   4  -3   37.05    4.05
  -2   4  -3   36.04    3.36
  -2   4  -4  154.15    7.86
   2   4   4  153.02    6.74
  -2   4  -4  152.80    7.17
  -2   4  -5 1462.32   23.26
  -2   4  -5 1485.46   23.39
  -2   4  -6  147.64    7.85
  -2   4  -6  148.49    7.09
   2   4   6  156.72    7.75
   2   4   7   32.29    3.65
  -2   4  -7   31.86    3.17
  -2   4  -7   31.89    3.85
  -2   4  -8   18.26    3.00
   2   4   8   20.25    2.98
   2   4   9   12.29    2.63
  -2   4  -9   13.09    1.84
  -2   4  -9   11.63    2.60
  -2   4 -10  404.32   15.29
  -2   4 -10  417.54    9.49
   2   4  10  429.07   14.73
  -2   4 -11   26.60    4.08
   2   4  11   27.43    3.95
  -2   4 -12  378.79   15.95
   2   4  12  391.56   14.77
  -2   4 -13   85.28    7.73
   2   4  13   86.72    7.00
  -2   4 -14  308.63   14.78
   2   4  14  307.52   13.67
  -2   4 -15  444.96   17.91
  -2   4 -16  216.99   12.70
  -2   4 -17  113.46    9.22
  -2   4 -18    8.90    2.52
   2   4  19   12.12    2.81
  -2   4 -19    9.47    2.74
  -2   4 -20   29.64    4.67
   2   4  20   28.88    4.15
  -2   4 -21    4.19    1.89
   2   4  21    2.91    1.16
  -2   4 -22   61.63    3.18
  -2   4 -22   69.81    3.54
   2   4  22   67.68    3.55
  -2   4 -22   74.96    7.30
   2   4  22   73.98    6.73
   2   4  22   56.01    3.72
  -2   4 -22   63.18    3.10
   2   4  22   68.74    3.45
   2   4  23    9.20    1.40
  -2   4 -23   10.61    1.40
  -2   4 -23   10.33    2.55
  -2   4 -23   10.41    1.37
   2   4  23    7.83    1.37
  -2   4 -23   10.13    1.45
   2   4  23    9.42    2.47
  -2   4 -24  154.57    4.92
  -2   4 -24  174.29    5.31
  -2   4 -24  192.03   10.53
  -2   4 -24  155.03    5.51
   2   4  24  157.63    5.64
   2   4  24  193.20   10.48
   2   4  24  160.64    5.64
   2   4  25    0.54    0.68
  -2   4 -25    0.27    0.80
   2   4  25    0.76    0.75
  -2   4 -25   -0.89    0.80
  -2   4 -25   -0.76    0.67
   2   4  26   28.24    2.41
  -2   4 -26   26.97    1.94
  -2   4 -26   27.70    2.17
  -2   4 -26   28.81    2.40
  -2   4 -27    1.93    0.65
  -2   4 -27    1.44    0.59
   2   4  27    2.05    0.81
  -2   4 -27    2.05    0.88
  -2   4 -28    0.78    0.58
  -2   4 -28    0.54    0.64
  -2   4 -28    1.34    0.60
   2   4  28    2.28    0.89
  -2   4 -29    4.06    0.75
  -2   4 -29    5.91    1.02
   2   4  29    4.89    0.99
  -2   4 -30    9.31    1.09
   2   4  30    8.39    1.23
  -2   4 -30    8.55    1.09
   2   4  31    0.77    0.53
  -2   4 -31    0.82    0.46
  -2   4 -32    0.25    0.37
   2   4  32    0.45    0.59
  -2   4 -32    0.63    0.50
  -2   4 -33    4.67    0.72
  -2   4 -33    5.47    0.93
   2   4  33    5.17    0.81
  -2   4 -34    0.78    0.42
  -2   4 -34    0.89    0.39
  -2   4 -35   -0.28    0.30
  -2   4 -35    0.07    0.22
  -2   4 -36    1.54    0.39
   2   6 -36   -0.26    0.21
   2   6 -36    0.34    0.18
   2   6 -35    1.32    0.38
   2   6 -35    0.43    0.25
   2   6 -34    0.89    0.40
   2   6 -34    0.62    0.31
   2   6 -33    0.59    0.42
   2   6 -33    0.00    0.30
   2   6 -32    5.98    0.91
   2   6 -32    6.10    0.73
   2   6 -31    8.19    1.13
   2   6 -31    6.18    0.79
  -2   6  30    4.55    1.07
   2   6 -30    5.80    0.90
   2   6 -30    5.04    1.03
   2   6 -30    6.17    1.17
   2   6 -29   11.75    1.22
   2   6 -29   13.12    1.55
  -2   6  29   14.57    1.86
   2   6 -29   12.54    1.54
   2   6 -28    0.25    0.54
   2   6 -28    0.20    0.52
  -2   6  28    1.23    0.82
   2   6 -28    1.12    0.61
  -2   6  27    0.36    0.84
   2   6 -27    0.81    0.68
   2   6 -27    1.10    0.62
   2   6 -27    0.58    0.65
  -2   6  27    1.27    0.92
   2   6 -26   19.12    2.01
   2   6 -26   16.93    1.84
  -2   6  26   17.62    1.87
   2   6 -26   18.81    1.73
  -2   6  26   19.80    2.19
  -2   6  25    5.83    1.33
   2   6 -25    6.28    1.19
   2   6 -25    7.55    1.28
  -2   6  25    6.79    1.40
   2   6 -25    5.86    1.05
   2   6 -24    5.69    1.19
   2   6 -24    6.94    1.69
  -2   6  24    6.02    1.27
   2   6 -24    6.40    1.16
   2   6 -24    4.84    1.09
  -2   6  24    8.35    1.52
   2   6 -23   16.99    1.65
  -2   6  23   17.63    1.81
   2   6 -23   16.31    2.39
   2   6 -23   16.04    1.71
  -2   6  23   16.78    2.16
   2   6 -23   15.80    1.78
   2   6 -22    7.20    1.71
  -2   6  22   10.50    2.41
  -2   6  22    7.86    1.64
  -2   6  22    8.14    1.30
   2   6 -22    8.00    1.25
   2   6 -22    7.41    1.19
   2   6 -22   11.02    3.11
   2   6 -22    8.23    1.30
   2   6 -21   61.88    3.27
  -2   6  21   65.46    5.82
  -2   6  21   58.08    4.09
   2   6 -21   64.13    3.48
   2   6 -21   63.76    3.29
   2   6 -21   63.21    4.32
  -2   6  21   64.97    3.17
   2   6 -21   61.60    7.22
  -2   6  20    0.53    1.26
   2   6 -20    0.47    0.81
   2   6 -20    1.72    1.28
   2   6 -20    2.72    0.78
  -2   6  20    4.58    1.87
  -2   6  19    7.13    2.20
   2   6 -19    8.15    2.72
  -2   6  18    9.77    2.51
   2   6 -18    9.62    2.88
   2   6 -17   -1.16    2.06
  -2   6  17    3.18    1.67
   2   6 -16  865.02   26.98
  -2   6  16  874.68   21.82
   2   6 -15    9.14    2.63
  -2   6  15   10.00    2.31
  -2   6  15    8.63    2.80
  -2   6  14   35.83    4.26
   2   6 -14   36.65    5.08
  -2   6  14   30.65    4.81
  -2   6  13  193.82    9.66
   2   6 -13  200.71   11.92
  -2   6  13  188.23   12.73
   2   6 -12   48.67    5.62
  -2   6  12   51.71    4.74
  -2   6  12   45.31    6.44
  -2   6  11   22.25    4.53
   2   6 -11   24.08    2.89
  -2   6  11   25.59    3.18
   2   6 -11   22.49    3.61
  -2   6  10  495.16   21.79
   2   6 -10  469.10   13.91
  -2   6  10  469.14   13.09
   2   6 -10  477.30   17.02
  -2   6   9    9.49    1.74
  -2   6   9    9.46    3.32
   2   6  -9    8.91    2.35
   2   6  -9    8.03    2.02
   2   6  -8  110.28    7.49
  -2   6   8  115.74    5.45
  -2   6   8  117.72   11.07
   2   6  -8  116.55    7.64
  -2   6   7  299.09   17.67
   2   6  -7  291.25   11.61
  -2   6   7  298.73    7.76
  -2   6   7  283.81    7.79
  -2   6   6  135.77    5.64
  -2   6   6  137.73   12.28
   2   6  -6  139.40    7.87
  -2   6   6  137.68    4.42
  -2   6   5   92.29   10.09
  -2   6   5   87.23    4.75
   2   6  -5   83.46    5.94
  -2   6   4 1933.74   23.26
  -2   6   4 1861.96   44.53
  -2   6   3  150.89   12.67
   2   6  -3  149.69    7.52
  -2   6   3  155.35    6.76
   2   6  -2  536.66   13.73
  -2   6   2  563.66   23.74
  -2   6   2  532.52   12.86
  -2   6   1   12.77    2.15
  -2   6   1   10.58    3.37
   2   6  -1   11.70    2.16
  -2   6   0  325.86   10.57
   2   6   0  330.62   10.36
  -2   6   0  341.25   17.51
   2   6   1    4.15    1.26
  -2   6  -1    4.55    1.26
  -2   6  -1    3.19    1.49
  -2   6  -2   78.28    5.58
  -2   6  -2   85.20    8.15
  -2   6  -3  177.09    8.69
  -2   6  -3  186.69   11.45
  -2   6  -4  671.80   20.76
  -2   6  -4  669.82   17.66
  -2   6  -5   20.46    3.20
  -2   6  -5   20.03    3.46
  -2   6  -6    9.45    2.52
  -2   6  -6    6.69    2.04
  -2   6  -7  296.35   12.33
  -2   6  -7  291.96   13.07
  -2   6  -8   16.86    2.90
  -2   6  -8   13.74    3.13
  -2   6  -9  349.00   15.07
  -2   6  -9  354.45   12.54
  -2   6 -10  109.74    8.63
  -2   6 -11   39.19    5.47
  -2   6 -12 1214.83   30.50
   2   6  13  234.09   13.89
  -2   6 -13  240.22   14.07
   2   6  14   99.00    8.64
  -2   6 -14  100.40    9.16
  -2   6 -15    5.93    2.28
   2   6  15    5.89    1.75
  -2   6 -16  253.64   14.77
   2   6  17    7.56    1.93
  -2   6 -17    6.48    2.55
  -2   6 -18   15.83    3.87
   2   6  18   17.96    3.04
  -2   6 -19    2.80    1.43
   2   6  19    1.61    1.28
  -2   6 -19    1.02    0.54
  -2   6 -20    3.91    0.86
  -2   6 -20    3.87    0.98
  -2   6 -20    3.89    1.02
   2   6  20    5.75    1.47
   2   6  20    4.13    0.89
   2   6  20    3.26    1.46
  -2   6 -20    4.86    2.02
  -2   6 -20    5.60    1.24
  -2   6 -21   34.73    2.50
   2   6  21   39.41    4.35
  -2   6 -21   25.51    2.56
  -2   6 -21   28.59    2.40
   2   6  21   26.48    2.09
  -2   6 -21   31.96    2.55
  -2   6 -21   37.19    5.40
   2   6  21   31.69    2.84
  -2   6 -22    2.48    1.49
  -2   6 -22    1.65    0.69
  -2   6 -22    1.53    0.72
  -2   6 -22    2.12    0.66
   2   6  22    2.66    1.13
   2   6  22    2.00    1.13
  -2   6 -22    1.50    0.78
  -2   6 -23   46.38    2.87
  -2   6 -23   44.08    3.03
  -2   6 -23   45.39    2.86
   2   6  23   45.42    3.19
   2   6  24  110.24    4.99
  -2   6 -24  111.39    4.80
  -2   6 -24  114.77    4.43
  -2   6 -24  120.48    4.59
  -2   6 -25   16.99    1.76
   2   6  25   17.36    1.95
  -2   6 -25   17.62    1.80
  -2   6 -25   19.11    1.86
  -2   6 -26   68.53    3.54
   2   6  26   71.62    3.91
  -2   6 -26   76.12    3.58
  -2   6 -26   69.55    3.37
   2   6  27    3.30    0.88
  -2   6 -27    2.45    0.73
  -2   6 -27    1.65    0.62
   2   6  28   17.82    1.81
  -2   6 -28   15.96    1.78
  -2   6 -28   17.10    1.55
  -2   6 -29    0.09    0.49
  -2   6 -29    0.07    0.43
  -2   6 -30    2.53    0.72
  -2   6 -30    3.07    0.75
  -2   6 -30    2.34    0.58
  -2   6 -31    7.25    1.04
  -2   6 -31    6.54    0.82
  -2   6 -31    7.62    1.05
  -2   6 -32    3.16    0.68
  -2   6 -32    4.24    0.70
  -2   6 -33    4.58    0.90
  -2   6 -33    7.34    0.88
  -2   6 -34    0.47    0.25
  -2   6 -34    0.39    0.30
  -2   6 -35    0.00    0.18
  -2   6 -35   -0.05    0.15
   2   8 -34    0.04    0.18
   2   8 -33    0.25    0.28
   2   8 -32    0.06    0.23
   2   8 -32   -0.17    0.30
   2   8 -32   -0.08    0.26
   2   8 -31    0.58    0.44
   2   8 -31    0.36    0.35
   2   8 -31    0.16    0.32
   2   8 -30    4.86    0.75
   2   8 -30    3.64    0.74
   2   8 -30    4.67    0.86
   2   8 -29    4.08    0.80
   2   8 -29    3.37    0.79
   2   8 -28   12.41    1.36
   2   8 -28   12.20    1.46
   2   8 -27    2.81    0.81
   2   8 -27    2.50    0.88
   2   8 -27    1.53    0.58
   2   8 -26    2.56    0.76
   2   8 -26    2.26    0.74
   2   8 -26    1.82    0.61
   2   8 -25    0.44    0.66
   2   8 -25    0.67    0.60
   2   8 -25    0.76    0.54
   2   8 -24   10.84    2.07
   2   8 -24   11.25    1.56
   2   8 -24   11.16    1.52
   2   8 -24   12.99    1.52
   2   8 -23   27.29    2.28
   2   8 -23   28.26    3.04
   2   8 -23   26.81    2.22
   2   8 -23   30.53    2.60
   2   8 -22   43.24    2.73
   2   8 -22   44.50    3.97
   2   8 -22   45.04    2.91
   2   8 -22   44.41    3.18
   2   8 -21   11.09    1.52
   2   8 -21   11.33    2.13
   2   8 -21    8.83    1.50
   2   8 -20    0.50    0.80
   2   8 -20    0.95    1.21
   2   8 -20    0.06    0.96
   2   8 -20    0.96    0.64
   2   8 -19  249.12    7.00
   2   8 -19  241.31    7.26
   2   8 -19  243.71    8.42
   2   8 -18    6.29    1.40
   2   8 -18    5.65    1.63
   2   8 -18    8.11    3.13
   2   8 -18    5.98    1.18
   2   8 -17    0.49    0.60
   2   8 -17   -0.27    0.82
   2   8 -17    0.03    0.70
   2   8 -17   -0.23    1.65
   2   8 -16    2.91    1.80
   2   8 -15  120.84   10.50
  -2   8  15  122.06   10.61
  -2   8  14    9.65    3.23
   2   8 -14   14.41    3.60
   2   8 -13   80.26    8.17
  -2   8  13   80.64    9.54
  -2   8  12  123.91   12.03
   2   8 -12  120.49    9.91
   2   8 -11   37.47    5.40
  -2   8  11   34.96    6.77
  -2   8  10  220.61   16.83
   2   8 -10  218.22   12.57
   2   8 -10  216.46   11.35
   2   8  -9  159.62   10.39
  -2   8   9  176.23   15.48
   2   8  -9  167.92   10.85
   2   8  -8    7.48    2.67
   2   8  -8    6.74    2.57
  -2   8   8    7.30    3.20
  -2   8   7  532.71   27.99
   2   8  -7  546.63   21.26
   2   8  -7  532.14   18.56
   2   8  -6   65.45    7.88
   2   8  -6   59.53    6.01
  -2   8   6   59.70    9.60
  -2   8   5    2.86    1.50
   2   8  -5    4.11    2.35
   2   8  -5    3.24    1.52
  -2   8   4  652.13   31.44
  -2   8   4  638.40   17.22
   2   8  -4  651.40   19.25
   2   8  -3   52.13    5.31
  -2   8   3   51.07    8.57
  -2   8   3   53.74    5.10
   2   8  -2  915.63   22.19
  -2   8   2  890.28   21.71
  -2   8   2  890.98   36.12
  -2   8   1  373.47   14.27
  -2   8   1  402.18   23.59
   2   8  -1  388.34   14.11
  -2   8   0  125.50   13.00
   2   8   0  115.52    7.69
  -2   8   0  115.41    8.14
  -2   8  -1 1124.70   36.98
  -2   8  -1 1070.82   25.17
   2   8   1 1091.90   23.54
  -2   8  -2   29.52    4.36
  -2   8  -2   32.26    5.93
   2   8   2   35.37    4.17
  -2   8  -3   59.56    6.18
  -2   8  -3   62.96    8.14
   2   8   3   62.82    5.67
   2   8   4 2330.91   35.00
  -2   8  -4 2372.94   39.53
  -2   8  -5  134.07    9.63
  -2   8  -5  132.04   10.76
   2   8   5  132.13    8.26
  -2   8  -6    6.15    2.35
  -2   8  -6    6.77    2.27
   2   8   6    5.36    1.70
  -2   8  -7   20.59    3.94
  -2   8  -7   20.80    4.01
  -2   8  -8   27.01    4.59
  -2   8  -8   27.81    4.29
  -2   8  -9  418.52   16.26
  -2   8  -9  414.37   18.20
   2   8  10   41.56    7.41
  -2   8 -10   46.63    6.30
   2   8  11  157.49   13.94
  -2   8 -11  165.43   11.97
   2   8  12    2.22    2.06
  -2   8 -12    0.67    1.39
   2   8  13    2.56    2.17
  -2   8 -13    4.75    2.21
  -2   8 -14   62.36    7.67
   2   8  14   60.12    7.86
  -2   8 -15  190.28   13.38
   2   8  15  173.15   12.21
   2   8  16   24.49    2.83
  -2   8 -16   35.03    2.63
  -2   8 -17   16.86    1.95
  -2   8 -17   20.20    4.55
   2   8  17   13.73    2.08
  -2   8 -17   13.22    1.70
  -2   8 -17   19.03    1.88
  -2   8 -18    3.47    2.04
   2   8  18    6.68    1.64
  -2   8 -18    6.29    1.41
  -2   8 -18    7.10    1.30
  -2   8 -19   16.57    1.99
  -2   8 -19   17.71    1.80
   2   8  19   11.83    1.98
  -2   8 -19   12.93    1.83
  -2   8 -19   13.57    3.11
  -2   8 -20    5.15    1.38
  -2   8 -20    2.45    0.55
   2   8  20    2.50    0.98
  -2   8 -20    3.64    1.14
  -2   8 -21  118.28    4.69
  -2   8 -21  112.35    5.12
  -2   8 -21  103.69    5.33
  -2   8 -22    3.68    0.95
  -2   8 -22    2.39    0.88
  -2   8 -22    4.19    0.97
  -2   8 -22    3.69    1.12
   2   8  22    2.04    0.92
  -2   8 -23   29.48    2.39
  -2   8 -23   31.08    2.51
  -2   8 -23   30.30    2.37
  -2   8 -24   32.17    2.43
  -2   8 -24   30.54    2.46
  -2   8 -25    1.41    0.68
  -2   8 -25    1.03    0.63
  -2   8 -26    6.44    1.09
  -2   8 -26    6.41    1.09
  -2   8 -26    5.05    0.97
  -2   8 -27    8.18    1.20
  -2   8 -27    6.72    1.07
  -2   8 -27    9.57    1.26
  -2   8 -28    0.58    0.55
  -2   8 -28    1.09    0.60
  -2   8 -28    0.36    0.42
  -2   8 -29    4.08    0.76
  -2   8 -29    2.88    0.72
  -2   8 -29    2.58    0.62
  -2   8 -30    9.59    0.99
  -2   8 -30   11.13    1.13
  -2   8 -30    8.40    0.93
  -2   8 -31    0.61    0.40
  -2   8 -31    1.01    0.37
  -2   8 -31    1.45    0.44
  -2   8 -32    3.38    0.59
  -2   8 -33    0.70    0.36
  -2   8 -34    0.68    0.25
   2  10 -32    2.59    0.47
   2  10 -31    1.48    0.33
   2  10 -31    1.48    0.36
   2  10 -30    0.20    0.26
   2  10 -30   -0.30    0.29
   2  10 -29    1.08    0.43
   2  10 -29    0.84    0.39
   2  10 -28    0.56    0.46
   2  10 -28    0.64    0.45
   2  10 -27    0.76    0.60
   2  10 -27    0.82    0.46
   2  10 -26    8.38    1.24
   2  10 -26    8.26    1.21
   2  10 -25    0.79    0.59
   2  10 -25    1.56    0.70
   2  10 -24    4.05    0.91
   2  10 -24    4.96    1.19
   2  10 -24    2.63    1.27
   2  10 -24    5.17    1.07
   2  10 -23   -0.05    0.91
   2  10 -23    1.03    0.78
  -2  10  23    1.41    0.93
   2  10 -23    1.37    0.67
   2  10 -22   48.35    4.00
   2  10 -22   53.24    3.57
   2  10 -22   56.69    3.18
   2  10 -21   28.54    2.78
   2  10 -21   27.40    2.30
   2  10 -21   27.40    3.26
   2  10 -20    1.67    0.63
   2  10 -20    1.44    1.03
   2  10 -20    1.43    0.90
   2  10 -19   44.42    3.34
   2  10 -19   49.14    3.11
   2  10 -19   42.17    3.79
   2  10 -18   37.14    3.53
   2  10 -18   36.26    3.05
   2  10 -18   37.36    2.88
   2  10 -17    2.24    0.74
   2  10 -17    3.15    1.02
   2  10 -17    3.34    1.22
   2  10 -16  169.83    5.53
   2  10 -16  159.13    6.49
   2  10 -16  159.64    6.09
   2  10 -15   21.57    4.90
  -2  10  15   20.37    4.46
   2  10 -15   15.77    2.11
   2  10 -15   20.80    2.00
   2  10 -15   20.92    2.24
   2  10 -14   89.32    9.50
   2  10 -14   99.07    4.65
   2  10 -14  102.54    4.64
  -2  10  14   86.01    9.64
   2  10 -14  107.51    5.75
  -2  10  13   24.51    5.60
   2  10 -13   26.41    2.25
   2  10 -13   32.08    2.49
   2  10 -13   24.28    5.17
   2  10 -13   33.54    3.08
   2  10 -13   26.33    2.28
   2  10 -12   52.31    3.80
   2  10 -12   51.38    2.83
   2  10 -12   43.75    6.56
   2  10 -12   51.16    2.91
  -2  10  12   47.18    8.22
  -2  10  11    1.75    2.34
   2  10 -11    0.84    1.16
   2  10 -11    1.95    0.53
  -2  10  10   14.19    4.98
   2  10 -10   14.12    3.80
   2  10  -9  236.21   14.58
  -2  10   9  246.04   20.46
   2  10  -9  226.49   13.49
  -2  10   8   19.03    5.69
   2  10  -8   16.94    3.67
   2  10  -8   15.77    3.92
   2  10  -7  311.35   16.34
   2  10  -7  327.81   18.76
  -2  10   7  318.03   24.71
   2  10  -6    0.99    1.24
  -2  10   6    4.90    3.48
   2  10  -6    1.03    1.53
  -2  10   5   37.17    8.89
   2  10  -5   32.54    6.92
   2  10  -5   37.62    5.54
   2  10  -4   83.69   11.10
  -2  10   4   98.51   14.14
   2  10  -4   86.12    8.36
  -2  10   3   56.84   10.60
   2  10  -3   62.49   10.10
   2  10  -3   57.74    6.81
   2  10  -2  402.69   18.06
   2  10  -2  387.03   26.12
  -2  10   2  422.36   28.63
   2  10  -1   27.60    7.08
  -2  10   1   30.18    7.75
   2  10  -1   28.31    4.60
  -2  10   0    3.80    3.40
   2  10   0    4.80    3.91
   2  10   0    5.97    2.56
  -2  10   0    4.76    1.62
  -2  10  -1  888.23   27.70
   2  10   1  881.84   26.13
  -2  10  -1  953.52   39.15
   2  10   1  963.64   44.84
  -2  10  -2   56.62    7.05
   2  10   2   51.79   10.54
  -2  10  -2   54.39    8.92
   2  10   2   54.14    6.38
  -2  10  -3  104.91    9.68
   2  10   3  102.52   15.03
  -2  10  -3   97.41   11.45
   2  10   4  219.83   21.99
  -2  10  -4  207.36   16.39
  -2  10  -4  216.42   14.26
   2  10   5    1.32    2.25
  -2  10  -5    0.90    1.02
  -2  10  -5    0.65    1.13
   2  10   6   29.30    7.66
  -2  10  -6   33.90    5.98
  -2  10  -6   31.23    5.48
  -2  10  -7  447.83   20.57
   2  10   7  436.09   28.99
  -2  10  -7  435.54   20.63
  -2  10  -8   56.84    7.50
   2  10   8   56.22   10.31
  -2  10  -8   55.65    6.77
  -2  10  -9    3.26    1.67
   2  10   9    2.53    2.82
   2  10  10   -0.71    2.34
  -2  10 -10    1.48    0.67
  -2  10 -10    2.20    1.15
   2  10  10   -0.07    1.23
  -2  10 -11   97.97    3.78
  -2  10 -11   90.04    4.20
   2  10  11   76.71    6.06
   2  10  11   91.72   11.58
  -2  10 -11   94.22    9.79
   2  10  12  108.83   12.10
   2  10  12   84.58    6.62
  -2  10 -12  119.64   11.16
  -2  10 -12  111.90    4.84
   2  10  13   52.98    7.89
  -2  10 -13   59.76    7.88
  -2  10 -13   56.76    3.52
   2  10  13   45.18    4.81
  -2  10 -14   48.00    6.95
  -2  10 -14   51.79    3.46
   2  10  14   47.59    6.94
   2  10  14   46.09    4.83
  -2  10 -15    7.57    1.43
  -2  10 -15    7.81    1.16
  -2  10 -15    6.48    2.92
   2  10  15    8.20    2.34
   2  10  16   16.95    2.82
  -2  10 -16   21.48    2.00
  -2  10 -16   19.03    2.34
  -2  10 -17   13.13    2.00
  -2  10 -17   12.67    1.56
  -2  10 -18    0.97    0.62
  -2  10 -18   -0.03    0.97
  -2  10 -18    0.85    1.05
  -2  10 -19   15.30    1.77
  -2  10 -19   14.51    1.99
  -2  10 -19   15.34    2.04
  -2  10 -20    1.14    0.79
  -2  10 -20   -0.85    0.90
  -2  10 -20    1.58    0.78
  -2  10 -21   26.40    2.14
  -2  10 -21   25.68    2.51
  -2  10 -22    3.47    1.02
  -2  10 -22    3.92    0.89
  -2  10 -22    2.87    0.99
  -2  10 -23    4.90    0.96
  -2  10 -23    3.92    0.96
  -2  10 -23    4.74    1.13
  -2  10 -24    1.25    0.80
  -2  10 -24    0.20    0.40
  -2  10 -25    4.37    0.93
  -2  10 -25    5.38    0.95
  -2  10 -26    6.97    1.00
  -2  10 -26    5.81    0.87
  -2  10 -27    4.50    0.79
  -2  10 -27    3.16    0.65
  -2  10 -28    6.47    0.84
  -2  10 -28    6.66    0.85
  -2  10 -29    1.44    0.45
  -2  10 -29    1.30    0.42
  -2  10 -30    0.82    0.33
  -2  10 -30    0.05    0.22
  -2  10 -31    1.45    0.31
   2  12 -29    0.50    0.24
   2  12 -28    2.50    0.45
   2  12 -28    1.86    0.33
   2  12 -27    1.76    0.50
   2  12 -27    1.60    0.37
   2  12 -26    2.25    0.56
   2  12 -26    2.90    0.54
   2  12 -25   10.66    1.00
   2  12 -25   12.02    1.23
   2  12 -24   13.93    1.20
  -2  12  24   14.81    1.65
   2  12 -24   15.79    1.49
  -2  12  23    3.28    1.01
   2  12 -23    3.88    0.97
   2  12 -23    3.54    0.70
   2  12 -23    2.84    0.84
   2  12 -22   12.79    1.34
  -2  12  22   10.74    1.76
   2  12 -22   13.01    1.68
   2  12 -22   12.93    1.81
   2  12 -21    0.78    0.39
   2  12 -21    0.40    0.72
  -2  12  21    2.71    1.11
   2  12 -21    1.34    1.02
   2  12 -20   -0.23    0.79
   2  12 -20    0.64    0.56
  -2  12  20    1.14    1.14
   2  12 -20   -0.58    0.91
   2  12 -19    3.22    1.28
  -2  12  19    2.43    1.30
   2  12 -19    2.79    1.11
  -2  12  18   11.76    2.39
   2  12 -18   11.32    2.00
   2  12 -18    8.76    1.60
  -2  12  17    0.13    1.19
   2  12 -17    0.41    0.86
   2  12 -17   -0.24    0.96
  -2  12  16    9.77    2.56
   2  12 -16    8.97    1.75
   2  12 -16    8.10    1.92
  -2  12  15   21.09    3.55
   2  12 -15   16.75    2.41
   2  12 -15   20.45    2.39
   2  12 -14  143.26    6.04
   2  12 -14  132.89    5.89
   2  12 -13   47.96    3.43
   2  12 -12   12.69    1.70
   2  12 -12   11.54    1.76
   2  12 -11  260.13    7.03
   2  12 -10   23.87    2.22
   2  12  -9   42.84    2.68
   2  12  -8    7.68    1.28
   2  12  -8    4.85    2.30
  -2  12   7   31.80    7.99
   2  12  -7   35.21    2.58
   2  12  -7   29.03    5.27
   2  12  -7   31.05    5.26
  -2  12   7   41.26    4.40
  -2  12   6  139.61   17.56
  -2  12   6  137.95    7.93
   2  12  -6  127.69   10.88
   2  12  -6  151.80    4.98
  -2  12   6  128.60    4.88
   2  12  -6  136.52   12.46
   2  12  -5    7.95    3.21
  -2  12   5    4.58    1.03
   2  12  -5    4.43    1.00
   2  12  -5    7.59    2.80
  -2  12   5    4.53    1.42
  -2  12   5    5.72    3.74
   2  12  -4    1.67    1.31
   2  12  -4    2.70    2.14
  -2  12   4    0.57    0.56
   2  12  -4    1.05    0.70
  -2  12   4    1.55    2.85
  -2  12   4    1.12    1.14
  -2  12   3    3.53    1.40
   2  12  -3    4.97    3.67
  -2  12   3    7.94    3.97
   2  12  -3    3.01    0.73
  -2  12   3    3.56    0.94
   2  12  -3    3.03    0.91
  -2  12   2   77.79    5.11
  -2  12   2   87.66    3.73
  -2  12   2   96.49   14.99
   2  12  -2   93.98   13.56
   2  12  -2   79.63    4.22
   2  12  -2   92.47    3.91
  -2  12   1   24.33    2.66
  -2  12   1   30.74    8.46
  -2  12   1   29.36    2.16
   2  12  -1   27.32    2.23
   2  12  -1   29.51    7.84
   2  12  -1   26.85    2.65
  -2  12   0    0.86    0.73
   2  12   0    0.08    0.74
   2  12   0    0.28    3.16
  -2  12   0    0.32    2.38
   2  12   0    0.76    0.58
  -2  12   0    0.18    0.43
  -2  12  -1  432.36   10.45
   2  12   1  417.95   11.35
  -2  12  -1  466.25   29.86
  -2  12  -1  459.01    8.36
   2  12   1  446.09   32.64
   2  12   1  452.59    8.96
   2  12   2  108.86   16.14
  -2  12  -2  102.31    4.01
  -2  12  -2  116.63   14.05
  -2  12  -2   91.21    4.55
   2  12   2   98.67    4.23
  -2  12  -3   27.65    6.68
  -2  12  -3   34.74    2.37
   2  12   3   32.87    2.52
   2  12   3   29.35    8.56
  -2  12  -3   34.27    2.72
  -2  12  -4   15.21    1.62
   2  12   4   14.43    5.70
   2  12   4   14.02    1.73
  -2  12  -4   13.54    1.67
  -2  12  -4   15.05    4.48
  -2  12  -5   15.59    1.60
   2  12   5   20.33    7.42
  -2  12  -6   52.05    2.95
   2  12   6   59.42   11.81
  -2  12  -7   30.69    5.50
  -2  12  -7   36.82    2.42
  -2  12  -8    0.62    0.58
  -2  12  -8   -0.12    1.62
  -2  12  -8    2.03    0.95
  -2  12  -9   14.60    1.89
  -2  12  -9   13.72    1.66
  -2  12 -10    1.97    0.98
  -2  12 -10    1.69    0.73
  -2  12 -11    2.67    0.96
  -2  12 -12    5.78    1.40
  -2  12 -13   34.98    3.09
  -2  12 -14   44.66    3.55
  -2  12 -15    3.96    1.24
  -2  12 -16   23.36    2.60
  -2  12 -17    1.45    1.14
  -2  12 -18    2.47    0.98
  -2  12 -19   15.76    2.10
  -2  12 -20    3.59    0.98
  -2  12 -20    4.02    0.81
   2  12  21    0.60    0.95
  -2  12 -21    0.27    0.41
  -2  12 -21    1.66    0.77
  -2  12 -21    1.96    0.87
  -2  12 -22   14.70    1.30
  -2  12 -22   15.05    1.57
  -2  12 -22   17.61    1.86
   2  12  22   15.32    2.12
  -2  12 -23    0.27    0.54
   2  12  23    0.85    0.71
  -2  12 -23   -0.04    0.33
   2  12  24    0.18    0.50
  -2  12 -24    0.20    0.45
  -2  12 -24    0.44    0.27
  -2  12 -25    0.52    0.35
  -2  12 -25    0.24    0.43
  -2  12 -26    2.05    0.50
  -2  12 -26    1.54    0.33
  -2  12 -27    2.52    0.46
  -2  12 -28    0.11    0.20
   2  14 -25   10.52    0.72
   2  14 -24    4.49    0.59
   2  14 -23    4.03    0.64
  -2  14  23    4.51    0.81
   2  14 -22    4.00    0.70
  -2  14  22    3.58    0.92
   2  14 -21   11.76    1.21
   2  14 -21   13.32    1.44
  -2  14  21   14.60    1.70
  -2  14  21    9.11    1.13
  -2  14  20    3.05    0.73
  -2  14  20    4.72    1.22
   2  14 -20    4.48    1.02
  -2  14  19   16.20    1.97
  -2  14  19   25.01    2.88
   2  14 -19   20.95    2.07
  -2  14  18    2.11    1.17
   2  14 -18    2.14    0.99
  -2  14  18    0.41    0.66
  -2  14  17   24.49    3.23
   2  14 -17   17.97    2.09
  -2  14  16    3.37    1.39
   2  14 -16    6.03    1.39
   2  14 -15    0.16    0.99
  -2  14  15    1.58    1.19
  -2  14  15   -0.15    1.23
   2  14 -14    1.34    1.02
  -2  14  14    1.36    1.06
  -2  14  14    0.00    1.52
  -2  14  13   28.76    2.97
   2  14 -13   31.96    2.93
   2  14 -12    1.81    1.10
  -2  14  12    1.21    0.70
  -2  14  12    2.61    2.15
  -2  14  11   77.77    4.74
   2  14 -11   88.79    4.90
   2  14 -10    1.76    0.87
  -2  14  10    4.04    2.17
   2  14 -10    3.77    1.20
  -2  14  10    0.08    0.93
   2  14  -9    3.93    1.02
   2  14  -9    4.82    1.39
  -2  14   9    2.78    0.85
  -2  14   9    2.13    1.50
  -2  14   8   48.01    3.51
   2  14  -8   53.43    3.33
   2  14  -7    9.74    1.47
  -2  14   7    8.59    1.62
  -2  14   7   10.92    2.77
  -2  14   6   18.98    2.17
   2  14  -6   20.85    2.12
  -2  14   6   24.15    3.96
  -2  14   5   49.01    5.26
  -2  14   5   41.49    3.07
   2  14  -5   45.12    3.02
   2  14  -4   53.06    3.16
  -2  14   4   47.21    3.27
  -2  14   4   51.68    5.11
  -2  14   3   84.83    6.20
  -2  14   3   76.92    3.95
   2  14  -3   83.36    3.94
   2  14  -2   61.00    3.49
  -2  14   2   61.07    3.41
  -2  14   2   60.86    4.92
   2  14  -2   61.09    4.23
   2  14  -1    2.58    0.92
  -2  14   1    2.82    0.85
   2  14  -1    2.99    1.12
  -2  14   1    0.74    1.09
  -2  14   0    2.11    1.39
   2  14   0    2.42    0.78
  -2  14   0    2.69    1.02
   2  14   0    3.94    1.52
  -2  14  -1  220.71    8.66
   2  14   1  226.81    9.38
   2  14   1  207.10    6.55
  -2  14  -1  213.81    6.13
  -2  14  -2   52.87    4.10
   2  14   2   50.35    4.66
   2  14   2   47.08    3.18
  -2  14  -2   52.89    3.06
   2  14   3    3.55    1.02
  -2  14  -3    3.38    0.91
  -2  14  -3    3.32    1.29
   2  14   3    5.07    1.71
   2  14   4    6.12    2.13
  -2  14  -4    6.51    1.30
  -2  14  -4    6.39    1.23
   2  14   4    5.66    1.28
   2  14   5   41.51    5.00
  -2  14  -5   42.56    2.81
   2  14   5   36.25    3.15
  -2  14  -5   39.97    3.23
   2  14   6   41.71    3.31
   2  14   6   49.62    5.68
  -2  14  -6   50.24    3.02
  -2  14  -6   43.15    3.41
   2  14   7    2.40    0.87
   2  14   7    5.67    2.51
  -2  14  -7    4.18    1.02
  -2  14  -7    5.17    1.38
   2  14   8    7.64    1.87
  -2  14  -8   10.26    1.72
  -2  14  -8    9.87    1.72
   2  14   8    9.54    2.98
  -2  14  -9   47.52    3.63
   2  14   9   39.69    3.53
   2  14  10   -0.15    1.73
  -2  14 -10    1.70    0.96
   2  14  10    0.10    0.93
   2  14  11    0.31    2.18
   2  14  11    2.61    1.46
  -2  14 -11    1.80    1.07
   2  14  12   34.98    5.05
  -2  14 -12   30.59    2.89
   2  14  12   28.51    3.17
   2  14  13   22.30    4.26
  -2  14 -13   17.82    2.21
   2  14  13   14.75    2.39
   2  14  14   20.10    3.69
   2  14  14   10.25    2.04
  -2  14 -14   16.51    2.16
   2  14  15    2.02    1.24
   2  14  15    0.52    1.09
  -2  14 -15    3.06    1.16
   2  14  16    0.46    1.31
  -2  14 -16    1.04    0.94
  -2  14 -17   71.05    3.85
   2  14  17   78.80    5.83
   2  14  18    0.79    0.88
  -2  14 -18    2.32    0.91
   2  14  18    1.24    0.99
  -2  14 -18    1.23    0.56
  -2  14 -19   11.66    1.44
   2  14  19    7.51    1.43
  -2  14 -19   11.17    1.19
   2  14  19   12.53    2.04
   2  14  20    0.86    0.66
   2  14  20    2.86    1.05
  -2  14 -20    1.70    0.56
  -2  14 -20    3.14    0.86
  -2  14 -21    0.20    0.43
   2  14  21   -0.04    0.40
   2  14  21   -0.17    0.72
   2  14  22    0.62    0.45
   2  14  22    0.85    0.51
  -2  14 -22    1.43    0.42
  -2  14 -23    3.29    0.51
   2  14  23    3.31    0.63
   2  14  23    2.05    0.47
  -2  14 -24    5.41    0.53
   2  16 -19   14.02    0.79
   2  16 -18    4.52    0.58
   2  16 -18    4.74    0.71
   2  16 -17    3.72    0.56
   2  16 -17    3.52    0.71
  -2  16  17    5.42    1.20
   2  16 -16    0.52    0.38
   2  16 -16    0.83    0.56
  -2  16  16    1.90    0.84
   2  16 -15    1.82    0.76
  -2  16  15    3.10    1.26
  -2  16  14    3.82    0.86
   2  16 -14    4.27    1.08
  -2  16  13    0.19    1.32
  -2  16  13   -0.13    0.58
   2  16 -13    0.38    0.81
  -2  16  12    4.70    1.02
  -2  16  12    8.10    2.36
   2  16 -12    6.14    1.28
   2  16 -11    0.17    0.65
  -2  16  11    2.47    1.71
  -2  16  11    0.79    0.65
  -2  16  10    0.15    0.50
   2  16 -10    0.70    0.94
  -2  16  10    0.82    1.57
  -2  16   9    3.16    0.93
   2  16  -9    2.75    1.09
  -2  16   8    9.82    1.42
   2  16  -8    9.56    1.56
   2  16  -7    3.29    1.15
  -2  16   7    2.55    0.87
  -2  16   7    4.16    1.80
  -2  16   6    5.72    1.26
   2  16  -6    6.46    1.44
  -2  16   6    8.03    2.45
   2  16  -6    7.01    1.28
  -2  16   5   38.53    2.66
   2  16  -5   40.79    2.72
   2  16  -5   37.80    3.09
  -2  16   4   31.62    3.85
   2  16  -4   30.34    2.35
  -2  16   4   26.07    2.28
   2  16  -4   24.31    2.44
  -2  16   3    9.56    2.06
   2  16  -3    7.92    1.61
  -2  16   3   11.10    1.73
   2  16  -3   10.01    1.35
   2  16  -2    0.71    0.70
  -2  16   2    0.08    0.48
   2  16  -2    0.21    0.85
  -2  16   2    1.11    1.26
   2  16  -1    9.99    1.67
   2  16  -1   13.15    1.90
   2  16  -1   10.50    1.51
  -2  16   1   13.10    1.47
  -2  16   1   10.73    1.67
  -2  16   0   -0.76    0.78
  -2  16   0    0.45    0.79
   2  16   0    1.46    1.03
   2  16   0    1.77    1.09
  -2  16  -1  104.44    4.11
   2  16   1  109.78    5.91
   2  16   1   95.46    4.15
  -2  16  -2    2.39    0.89
  -2  16  -2    1.58    1.03
   2  16   2    2.97    1.23
   2  16   2    3.06    1.11
   2  16   3    1.94    1.78
  -2  16  -3    0.50    0.72
  -2  16  -3    0.83    0.66
   2  16   3    2.71    1.27
  -2  16  -4   36.86    2.66
   2  16   4   39.53    2.97
  -2  16  -4   33.74    2.87
   2  16   5   25.09    2.56
  -2  16  -5   23.11    2.36
   2  16   6    2.95    1.15
   2  16   6    4.34    2.15
  -2  16  -6    2.15    0.85
   2  16   7    1.35    0.72
  -2  16  -7    2.65    0.98
   2  16   8   -0.18    1.81
   2  16   8    0.30    0.63
  -2  16  -8    2.05    1.08
  -2  16  -9   45.17    3.11
   2  16   9   40.13    3.22
  -2  16 -10    9.93    1.55
   2  16  10    8.26    1.49
   2  16  10   12.75    2.69
  -2  16 -11   22.72    2.13
   2  16  11   16.24    1.93
   2  16  12    4.26    0.88
  -2  16 -12    6.17    1.09
   2  16  13    4.52    1.84
   2  16  13    2.54    0.92
  -2  16 -13    3.64    0.99
  -2  16 -14   21.35    1.71
   2  16  14   16.59    1.78
   2  16  15    0.62    0.91
  -2  16 -15    1.12    0.49
   2  16  15    1.61    0.66
  -2  16 -16    0.43    0.44
   2  16  16    1.11    0.81
   2  16  16    0.22    0.35
   2  16  17    0.49    0.27
   2  16  17   -0.24    0.58
   2  16  18    1.16    0.67
   2  16  19    0.25    0.33
   2  18  -8    1.66    0.49
   2  18  -7   15.19    1.23
   2  18  -6    0.96    0.54
   2  18  -5   18.82    1.41
   2  18   1   57.47    2.51
   2  18   2    0.24    0.47
   2  18   3    0.65    0.63
   2  18   4   13.92    1.25
   2  18   5   -0.28    0.37
   2  18   6    4.82    0.71
  -3 -17  16   27.76    1.93
   3 -17 -15    0.21    0.48
  -3 -17  15    0.27    0.77
  -3 -17  14    0.65    1.06
  -3 -17  13    2.34    1.24
  -3 -17  12    1.23    1.19
  -3 -17  11   19.64    1.89
   3 -17 -10    2.99    1.23
  -3 -17  10    4.59    1.32
  -3 -17   9    1.86    1.16
  -3 -17   9    2.89    1.18
   3 -17  -9    1.37    0.68
   3 -17  -8   13.01    1.74
  -3 -17   8   16.90    2.18
  -3 -17   8   12.43    1.92
   3 -17  -7   10.17    1.50
  -3 -17   7   10.50    1.82
  -3 -17   7   12.50    2.06
   3 -17  -6    1.74    0.76
  -3 -17   6    2.15    0.61
  -3 -17   6    0.39    0.95
  -3 -17   5    1.55    0.70
  -3 -17   5    1.09    0.94
  -3 -17   4   16.73    1.46
  -3 -17   4   15.94    2.26
   3 -17  -4   15.38    1.26
  -3 -17   3    7.70    1.10
  -3 -17   3    6.22    1.68
  -3 -17   2    4.50    0.85
  -3 -17   1    2.63    0.75
  -3 -17   0    5.03    0.94
  -3 -17  -1    1.10    0.65
  -3 -17  -1    0.54    0.48
  -3 -17  -2    0.86    0.78
  -3 -17  -2   -0.31    0.54
  -3 -17  -3   10.40    1.30
  -3 -17  -3   11.24    1.56
  -3 -17  -4   30.49    2.65
  -3 -17  -5   55.09    3.76
  -3 -17  -6   -0.56    0.89
  -3 -17  -7    0.68    0.92
  -3 -17  -8   22.48    2.52
  -3 -17  -9    2.98    1.10
  -3 -17 -10   41.47    3.22
  -3 -17 -11    1.77    0.82
   3 -17  11    5.15    1.73
   3 -17  12    6.59    1.50
  -3 -17 -12    7.62    1.23
  -3 -17 -13   16.64    1.76
   3 -17  13   18.68    2.13
   3 -17  14    0.60    0.90
  -3 -17 -14   -0.74    0.59
  -3 -17 -15    3.81    0.70
  -3 -15  23   -1.32    0.61
  -3 -15  22    3.73    1.06
   3 -15 -22    1.05    0.42
  -3 -15  21    1.66    0.89
   3 -15 -21    0.15    0.46
   3 -15 -20    3.29    0.84
  -3 -15  20    3.19    1.25
  -3 -15  19    4.50    1.88
   3 -15 -19    7.68    1.27
   3 -15 -18    1.08    0.63
  -3 -15  18    3.63    1.65
  -3 -15  18    1.20    1.54
  -3 -15  17    1.81    2.06
  -3 -15  17    1.34    1.69
   3 -15 -17    0.38    0.82
  -3 -15  16   24.50    3.16
  -3 -15  16   19.40    2.94
   3 -15 -16   15.60    2.03
  -3 -15  16   20.75    3.45
  -3 -15  15    3.23    2.10
   3 -15 -15    1.03    0.76
  -3 -15  15    5.36    1.88
  -3 -15  14    2.96    2.00
  -3 -15  14    2.65    1.48
  -3 -15  13   -1.19    1.77
  -3 -15  13   -0.07    1.19
  -3 -15  12   82.41    5.71
  -3 -15  11    4.43    1.54
  -3 -15  10   47.61    4.23
  -3 -15  10   49.28    3.01
  -3 -15   9    2.98    1.62
  -3 -15   9    1.27    0.71
  -3 -15   8   53.14    3.11
  -3 -15   8   51.41    4.35
  -3 -15   7    2.02    0.77
  -3 -15   6   -0.08    0.53
  -3 -15   5   22.59    1.96
  -3 -15   4    4.73    1.00
  -3 -15   3  112.73    4.36
  -3 -15   2   53.33    3.43
  -3 -15   1    0.10    0.64
  -3 -15   0    0.03    0.71
  -3 -15  -1    9.62    1.73
  -3 -15  -1   10.37    1.76
  -3 -15  -2   35.95    3.08
  -3 -15  -3    0.47    0.95
  -3 -15  -6   11.01    1.62
  -3 -15  -7   12.50    1.74
  -3 -15  -8  170.91    6.88
  -3 -15  -9   14.52    2.23
  -3 -15 -10   59.74    4.37
  -3 -15 -11   38.39    3.92
  -3 -15 -12   23.22    2.90
  -3 -15 -12   25.47    2.66
  -3 -15 -13   33.78    3.40
  -3 -15 -13   35.40    3.23
  -3 -15 -14   -0.45    0.76
   3 -15  15    2.19    2.00
  -3 -15 -15   -0.17    0.65
  -3 -15 -16   22.73    2.49
   3 -15  16   24.96    3.36
  -3 -15 -16   22.02    2.34
  -3 -15 -17    0.73    0.58
   3 -15  17    0.43    1.59
  -3 -15 -17    2.16    0.90
  -3 -15 -18   28.69    2.49
  -3 -15 -18   30.92    2.52
  -3 -15 -19    3.34    0.92
  -3 -15 -19    4.58    0.98
  -3 -15 -20    0.79    0.56
  -3 -15 -20    0.74    0.51
   3 -15  20    1.10    0.82
  -3 -15 -21   -0.05    0.33
  -3 -15 -21    0.78    0.40
   3 -15  21    1.05    0.59
  -3 -15 -22    1.34    0.37
   3 -13 -28   -0.05    0.27
  -3 -13  27   -0.18    0.54
   3 -13 -27    1.26    0.54
   3 -13 -26    0.57    0.29
  -3 -13  26    1.71    0.86
   3 -13 -26    0.59    0.54
  -3 -13  25   10.26    1.60
   3 -13 -25    6.66    0.85
  -3 -13  24    3.35    1.53
   3 -13 -24    2.34    0.64
   3 -13 -23    0.86    0.50
  -3 -13  23    0.97    1.32
  -3 -13  23    0.89    1.13
  -3 -13  22    0.98    1.66
  -3 -13  22    4.28    1.90
   3 -13 -22    2.82    0.77
   3 -13 -21    1.50    0.69
  -3 -13  21    2.72    1.61
  -3 -13  21    5.05    2.26
   3 -13 -20   -0.53    0.63
  -3 -13  20    2.00    2.13
  -3 -13  20   -1.05    1.99
  -3 -13  19    6.79    2.39
  -3 -13  19    3.75    1.94
  -3 -13  19    1.31    1.91
  -3 -13  18    7.33    2.41
  -3 -13  18    4.55    1.88
  -3 -13  17    1.06    1.88
  -3 -13  17    9.02    2.32
  -3 -13  16   12.82    2.89
  -3 -13  16    8.96    2.42
  -3 -13  16   12.46    1.52
  -3 -13  15    5.18    2.03
  -3 -13  15    3.82    1.05
  -3 -13  14   -2.46    1.66
  -3 -13  14   -0.41    0.65
  -3 -13  13    7.16    1.19
  -3 -13  13    7.83    2.19
  -3 -13  13    9.92    1.39
  -3 -13  12  189.00    5.61
  -3 -13  12  175.03    5.84
  -3 -13  12  188.52    8.23
  -3 -13  11    5.71    1.13
  -3 -13  11    7.01    1.17
  -3 -13  11    5.21    1.84
  -3 -13  10   36.06    2.36
  -3 -13  10   33.49    2.51
  -3 -13   9    2.86    0.70
  -3 -13   9    1.17    0.54
  -3 -13   8  252.79    6.61
  -3 -13   8  245.72    5.90
  -3 -13   7    2.88    0.81
  -3 -13   7    3.24    0.71
  -3 -13   6    6.42    1.00
  -3 -13   5   13.21    1.32
  -3 -13   2  389.11    9.09
  -3 -13  -3    3.79    0.75
  -3 -13  -8   87.38    5.23
   3 -13  12   33.19    3.82
   3 -13  13    5.35    1.97
   3 -13  14   12.54    2.54
   3 -13  15    2.59    1.36
   3 -13  16    4.34    1.79
  -3 -13 -16    6.00    1.44
   3 -13  17    3.31    1.48
   3 -13  17    4.49    2.47
  -3 -13 -17    2.19    0.92
   3 -13  18   93.88    6.78
   3 -13  18  108.14    5.82
  -3 -13 -19    9.12    1.47
  -3 -13 -19    9.52    1.78
   3 -13  19   16.25    2.31
   3 -13  19   15.99    2.90
   3 -13  20    6.42    1.94
  -3 -13 -20    4.61    1.07
   3 -13  20    4.77    1.40
  -3 -13 -20    6.04    1.54
  -3 -13 -21    4.32    1.14
  -3 -13 -21    3.35    0.96
   3 -13  21    4.09    1.65
  -3 -13 -22    2.05    0.66
   3 -13  22    4.78    1.50
  -3 -13 -22    2.37    0.96
   3 -13  23    0.24    0.97
  -3 -13 -23    1.06    0.66
  -3 -13 -23    0.43    0.44
   3 -13  24    1.04    0.96
  -3 -13 -24    0.47    0.35
  -3 -13 -24    0.20    0.53
  -3 -13 -25    2.05    0.43
   3 -13  25    3.89    0.88
  -3 -13 -25    2.63    0.69
  -3 -13 -26    1.72    0.48
   3 -11 -31    0.52    0.36
   3 -11 -31    0.38    0.26
  -3 -11  30   -0.08    0.56
   3 -11 -30   -0.25    0.28
   3 -11 -30    0.35    0.41
   3 -11 -29    0.63    0.41
  -3 -11  29    1.97    0.67
  -3 -11  29    0.42    0.71
   3 -11 -28    1.78    0.59
  -3 -11  28    0.76    0.82
   3 -11 -27   -0.15    0.44
  -3 -11  27    0.32    1.00
  -3 -11  26    2.14    1.46
  -3 -11  25    1.42    1.62
  -3 -11  25    0.22    1.38
  -3 -11  24   15.99    2.95
  -3 -11  24   16.56    2.89
  -3 -11  23    8.89    2.52
  -3 -11  23    7.46    2.33
  -3 -11  22   -0.57    1.63
  -3 -11  22    3.73    2.01
  -3 -11  21    4.23    2.18
  -3 -11  21    6.13    2.58
  -3 -11  20    7.25    2.17
  -3 -11  20    9.77    2.51
  -3 -11  20    7.09    3.09
  -3 -11  19   -0.86    1.51
  -3 -11  19    0.22    1.94
  -3 -11  19    0.33    1.85
  -3 -11  18    3.24    1.59
  -3 -11  18    2.59    2.07
  -3 -11  17    2.95    1.69
  -3 -11  17    1.46    0.85
  -3 -11  16   11.58    2.35
  -3 -11  16   19.03    1.98
  -3 -11  15  239.55    6.81
  -3 -11  15  278.42   10.18
  -3 -11  14   21.84    2.01
  -3 -11  14   25.25    2.13
  -3 -11  13   49.63    2.93
  -3 -11  13   51.74    4.18
  -3 -11  13   55.29    2.97
  -3 -11  12  118.40    9.47
  -3 -11  12  113.52    4.06
  -3 -11  12  116.38    4.19
  -3 -11  11   69.75    3.15
  -3 -11  11   78.83    3.26
  -3 -11  11   77.15    7.58
  -3 -11  10    3.78    0.79
  -3 -11  10    2.81    0.68
  -3 -11  10    3.00    1.68
  -3 -11  10    5.68    1.75
  -3 -11   9  143.67   10.35
  -3 -11   9  131.86    3.93
  -3 -11   9  124.91    5.69
  -3 -11   9  131.40    4.07
  -3 -11   8  243.58    5.18
  -3 -11   8  263.69   14.18
  -3 -11   8  270.09    7.91
  -3 -11   7   21.08    4.08
  -3 -11   6    7.13    2.48
  -3 -11   5  370.95   13.98
  -3 -11   5  371.47   16.93
  -3 -11   4   96.39    7.18
  -3 -11   4   90.19    8.22
  -3 -11   3  102.50    8.92
  -3 -11   3  106.73    7.72
  -3 -11   2  148.68   10.81
  -3 -11   2  153.87    9.62
  -3 -11   1   97.06    7.76
   3 -11   0   36.22    4.57
  -3 -11   0   41.25    5.10
  -3 -11  -1    3.84    1.64
   3 -11   1    3.55    1.28
   3 -11   2  112.23    7.68
  -3 -11  -2  112.76    9.06
  -3 -11  -3    4.26    1.35
  -3 -11  -4  237.99   13.88
  -3 -11  -5   40.28    5.71
  -3 -11  -6    5.88    2.55
  -3 -11  -7  262.60   15.84
  -3 -11  -8   17.81    4.48
  -3 -11  -9   26.06    5.30
  -3 -11 -10   27.38    5.57
  -3 -11 -11  145.48   13.45
  -3 -11 -12  222.52    7.63
  -3 -11 -13    0.50    0.84
  -3 -11 -14   40.60    3.84
   3 -11  14   56.35    4.64
   3 -11  15  198.53    9.24
   3 -11  16   10.48    2.36
   3 -11  17    0.62    1.52
  -3 -11 -18   14.44    2.23
   3 -11  18   18.26    3.03
   3 -11  18   20.89    3.32
   3 -11  19    3.64    1.77
  -3 -11 -19    2.89    1.15
   3 -11  19    1.91    1.53
   3 -11  20    6.50    1.87
  -3 -11 -20    4.31    1.28
   3 -11  20    8.60    2.64
   3 -11  21   45.12    4.58
   3 -11  21   47.46    4.38
  -3 -11 -21   32.53    3.05
   3 -11  22    0.83    1.37
   3 -11  22    0.92    1.15
  -3 -11 -22    1.67    0.89
   3 -11  23    8.09    2.02
  -3 -11 -23    4.70    1.15
  -3 -11 -24    1.12    0.69
   3 -11  24    1.94    1.33
   3 -11  25   17.20    2.15
  -3 -11 -25   12.36    1.56
   3 -11  26    1.36    0.99
  -3 -11 -26    1.02    0.70
  -3 -11 -26    0.82    0.52
  -3 -11 -27    0.92    0.65
  -3 -11 -27   -0.11    0.37
   3 -11  27    0.53    0.72
  -3 -11 -28    0.71    0.41
   3 -11  28    2.66    0.87
  -3 -11 -28    1.52    0.71
  -3 -11 -29    0.84    0.41
  -3 -11 -29    1.32    0.48
  -3 -11 -30    4.39    0.60
   3  -9 -34   -0.33    0.25
   3  -9 -33    0.26    0.28
   3  -9 -33    0.35    0.36
   3  -9 -32   -0.10    0.37
  -3  -9  32    0.28    0.48
  -3  -9  31   -0.31    0.56
  -3  -9  30    0.03    0.87
  -3  -9  30    1.59    0.77
  -3  -9  29    4.91    1.38
  -3  -9  28   14.35    2.18
  -3  -9  27   21.77    2.74
  -3  -9  26    7.96    2.03
  -3  -9  26    7.78    2.36
  -3  -9  25   43.21    4.56
  -3  -9  25   36.44    3.99
  -3  -9  24    4.06    1.55
  -3  -9  24    6.81    2.47
  -3  -9  23   13.11    3.07
  -3  -9  23   15.89    3.28
  -3  -9  22   30.88    3.82
  -3  -9  22   31.72    4.18
  -3  -9  21    1.92    1.34
  -3  -9  21    5.83    2.47
  -3  -9  20    1.78    1.73
  -3  -9  20    2.93    2.10
  -3  -9  20    3.62    2.09
  -3  -9  19    4.55    1.97
  -3  -9  19    3.86    2.44
  -3  -9  19    5.46    2.36
  -3  -9  18    0.82    0.68
   3  -9 -18    3.45    3.47
  -3  -9  18    4.46    1.64
  -3  -9  18    1.55    1.47
  -3  -9  17   23.78    3.17
   3  -9 -17   19.71    6.52
  -3  -9  17   25.89    2.23
  -3  -9  16    3.62    0.85
  -3  -9  16    4.18    1.50
   3  -9 -15   35.43    8.39
  -3  -9  15   46.40    2.65
   3  -9 -14   45.32    8.71
  -3  -9  14   54.41    6.98
  -3  -9  13   94.40    8.92
   3  -9 -13   92.17   11.45
   3  -9 -12   86.84   10.51
  -3  -9  12   93.93    8.57
  -3  -9  11  267.70   13.97
   3  -9 -11  234.76   16.07
  -3  -9  10    2.85    1.76
   3  -9 -10    2.76    2.21
   3  -9  -9   85.45    8.49
  -3  -9   9   87.85    7.70
  -3  -9   8   56.78    6.04
   3  -9  -8   53.84    6.30
  -3  -9   8   56.07    5.54
   3  -9  -7   11.56    2.85
  -3  -9   7    8.37    2.47
  -3  -9   7   10.19    2.26
  -3  -9   6    9.58    2.36
   3  -9  -6    9.83    2.64
  -3  -9   6    8.40    2.44
  -3  -9   5  675.72   18.49
  -3  -9   5  666.60   20.44
   3  -9  -5  692.49   19.91
  -3  -9   4   39.62    4.47
   3  -9  -4   37.75    4.41
  -3  -9   4   37.35    4.87
   3  -9  -3  156.41    8.85
  -3  -9   3  148.51    8.85
   3  -9  -2   10.05    2.23
  -3  -9   2    9.76    2.45
  -3  -9   1  263.91   12.27
   3  -9  -1  278.35   10.76
  -3  -9   0   23.47    3.74
   3  -9   0   26.33    3.15
   3  -9   1   74.73    5.10
  -3  -9  -1   76.62    6.98
   3  -9   2  122.87    7.76
  -3  -9  -2  122.07    8.96
   3  -9   3  130.74    7.99
  -3  -9  -3  133.04    9.57
  -3  -9  -4   12.36    2.91
   3  -9   4   13.47    2.57
   3  -9   5   78.02    6.26
  -3  -9  -5   80.38    7.78
   3  -9   6   43.76    4.82
  -3  -9  -6   40.70    5.77
   3  -9   7  402.91   14.39
  -3  -9  -7  397.34   18.67
   3  -9   8    1.33    1.27
  -3  -9  -8    2.92    1.35
   3  -9   9    1.92    1.13
  -3  -9  -9    3.93    2.13
   3  -9  10   34.55    4.56
  -3  -9 -10   35.46    6.48
  -3  -9 -11    5.01    2.61
  -3  -9 -12   63.45    9.64
  -3  -9 -13   22.99    6.10
  -3  -9 -14    4.23    2.81
  -3  -9 -15  147.47   16.49
   3  -9  15  184.53    7.74
  -3  -9 -16    6.51    3.31
   3  -9  16   13.74    2.42
   3  -9  17   39.66    3.40
   3  -9  17   44.07    4.25
  -3  -9 -17   32.36    7.74
   3  -9  18   22.94    3.44
   3  -9  18   25.28    2.76
   3  -9  18   25.98    3.46
  -3  -9 -19    2.89    0.89
   3  -9  19    1.55    1.57
   3  -9  19   -0.63    1.75
   3  -9  20   14.79    3.34
   3  -9  20   16.02    2.73
  -3  -9 -20    9.01    1.48
   3  -9  21    8.45    1.94
  -3  -9 -21    2.42    0.77
   3  -9  21    5.48    1.99
   3  -9  22    1.79    1.40
  -3  -9 -22    1.15    0.43
   3  -9  22    2.69    1.41
   3  -9  23   -2.72    1.51
   3  -9  23   -1.40    1.72
  -3  -9 -23    0.33    0.49
   3  -9  24    2.69    1.50
  -3  -9 -24    2.23    0.72
  -3  -9 -25    6.74    1.04
   3  -9  25   12.86    2.25
   3  -9  26    4.40    1.43
  -3  -9 -26    1.53    0.55
  -3  -9 -27    7.83    1.40
   3  -9  27    8.14    1.60
  -3  -9 -27    8.40    1.03
  -3  -9 -28    8.05    1.29
   3  -9  28   10.04    1.62
  -3  -9 -28    5.49    0.78
   3  -9  29    0.60    0.73
  -3  -9 -29    0.69    0.46
  -3  -9 -29    0.46    0.60
  -3  -9 -29    0.67    0.35
  -3  -9 -30    3.46    0.73
  -3  -9 -30    3.48    0.84
  -3  -9 -30    3.13    0.50
  -3  -9 -31    3.15    0.68
  -3  -9 -31    2.60    0.54
  -3  -9 -31    2.24    0.34
  -3  -9 -32    0.09    0.24
  -3  -7  35   -0.44    0.40
   3  -7 -35    0.12    0.28
  -3  -7  34    2.15    0.67
   3  -7 -34    1.13    0.29
   3  -7 -34    1.98    0.52
  -3  -7  33    2.21    0.82
   3  -7 -33    4.09    0.59
  -3  -7  32   -0.92    1.02
   3  -7 -32    1.05    0.41
  -3  -7  31    2.70    0.92
  -3  -7  30    6.88    1.40
  -3  -7  30    6.15    1.47
  -3  -7  29   -1.01    1.08
  -3  -7  28   27.75    3.12
  -3  -7  27    3.43    1.32
  -3  -7  26    4.63    1.86
  -3  -7  26    4.80    1.75
  -3  -7  25    3.28    1.51
  -3  -7  25    1.42    1.61
  -3  -7  24    6.57    2.35
  -3  -7  24    8.39    2.46
  -3  -7  23   24.77    3.49
  -3  -7  23   27.27    3.57
  -3  -7  22    2.93    1.59
  -3  -7  22    5.69    2.01
  -3  -7  21   -1.14    1.73
   3  -7 -21    3.36    2.69
  -3  -7  21    0.85    1.28
  -3  -7  20   51.49    4.94
  -3  -7  20   47.83    4.60
  -3  -7  20   49.61    4.49
  -3  -7  19   90.46    5.97
   3  -7 -19   75.75   12.39
  -3  -7  19   88.55    6.19
  -3  -7  19   96.41    5.85
   3  -7 -18    8.35    4.58
   3  -7 -17    6.69    3.94
   3  -7 -16   40.96    9.50
   3  -7 -15    6.19    3.92
   3  -7 -14   15.11    5.57
   3  -7 -13    1.13    2.23
  -3  -7  13    2.94    1.92
   3  -7 -12   39.44    7.34
  -3  -7  12   38.83    5.15
  -3  -7  11  116.30    8.56
   3  -7 -11  114.51   11.41
   3  -7 -10    3.51    2.32
  -3  -7  10    4.32    1.76
   3  -7  -9   21.38    4.02
  -3  -7   9   23.74    3.69
  -3  -7   8   38.80    4.23
  -3  -7   8   41.53    4.82
   3  -7  -8   37.90    5.17
  -3  -7   7  272.23   10.82
  -3  -7   7  262.07   11.71
   3  -7  -7  266.93   12.52
   3  -7  -6  110.38    7.49
  -3  -7   6  104.09    6.60
  -3  -7   6  108.92    7.41
   3  -7  -5   35.22    4.05
  -3  -7   5   37.55    4.29
  -3  -7   5   34.59    3.73
   3  -7  -4  121.41    7.14
  -3  -7   4  117.20    6.92
   3  -7  -3    5.05    1.60
  -3  -7   3    3.55    1.47
  -3  -7   2   63.92    5.14
   3  -7  -2   65.96    4.84
  -3  -7   1    0.36    0.66
   3  -7  -1    1.93    0.93
  -3  -7   0  572.87   16.30
   3  -7   0  576.35   13.15
   3  -7   1   43.78    3.50
  -3  -7  -1   38.77    4.32
   3  -7   2 1056.38   16.74
  -3  -7  -2 1073.65   23.55
  -3  -7  -3   19.02    3.21
   3  -7   3   21.27    2.87
   3  -7   3   20.55    2.28
  -3  -7  -4   18.54    3.30
   3  -7   4   18.41    2.21
   3  -7   4   17.56    2.61
   3  -7   5    1.01    0.92
  -3  -7  -5    0.52    1.03
   3  -7   5    0.73    0.56
   3  -7   6   54.26    4.55
  -3  -7  -6   56.53    6.20
  -3  -7  -7  160.24   10.92
   3  -7   7  154.87    7.97
  -3  -7  -8  141.89   10.85
   3  -7   8  139.88    7.84
  -3  -7  -9  412.92   19.68
   3  -7   9  430.52   14.48
  -3  -7 -10   15.44    3.89
   3  -7  10   18.18    3.06
  -3  -7 -11   61.72    8.52
  -3  -7 -12  298.97   19.86
  -3  -7 -13   15.36    4.81
  -3  -7 -14    1.09    1.96
  -3  -7 -15    5.25    3.20
  -3  -7 -16   42.67    8.50
  -3  -7 -17   -0.48    1.71
   3  -7  18   11.99    2.36
   3  -7  18   11.96    2.25
  -3  -7 -18    5.88    3.46
   3  -7  19   11.41    2.32
   3  -7  19   14.98    2.46
  -3  -7 -19   10.68    4.92
   3  -7  20    3.68    1.65
   3  -7  20    5.23    1.75
  -3  -7 -20    3.09    2.81
   3  -7  21    1.02    1.32
   3  -7  21    1.83    1.36
   3  -7  22   82.42    5.32
   3  -7  22   79.62    5.25
   3  -7  23    2.40    1.32
   3  -7  23    3.61    1.60
   3  -7  24   -0.91    1.30
   3  -7  25   54.98    4.02
   3  -7  26    3.17    1.38
  -3  -7 -27   14.30    1.58
   3  -7  27   15.86    2.26
   3  -7  27   15.11    1.76
  -3  -7 -28   -0.29    0.46
   3  -7  28    0.27    0.74
   3  -7  28    0.30    0.94
  -3  -7 -29   12.00    1.35
   3  -7  29   10.27    1.32
   3  -7  29   11.19    1.71
  -3  -7 -30   10.71    1.18
  -3  -7 -30   10.61    1.46
   3  -7  30   10.28    1.23
  -3  -7 -30    8.28    1.11
  -3  -7 -31    0.06    0.28
  -3  -7 -31    0.48    0.46
  -3  -7 -32    3.94    0.74
  -3  -7 -32    3.51    0.59
  -3  -7 -33    1.15    0.39
  -3  -7 -33    0.75    0.38
  -3  -7 -34    4.07    0.45
  -3  -7 -34    2.11    0.37
   3  -5 -37    0.05    0.17
  -3  -5  36    0.70    0.53
   3  -5 -36   -0.02    0.18
   3  -5 -36    0.53    0.26
  -3  -5  36   -0.26    0.28
  -3  -5  35    0.79    0.74
   3  -5 -35   -0.05    0.29
   3  -5 -35    0.17    0.28
  -3  -5  34    0.83    0.80
  -3  -5  33   10.43    1.55
  -3  -5  32    7.79    1.60
  -3  -5  31   25.08    2.63
  -3  -5  30   -0.14    0.96
  -3  -5  30    3.09    1.41
  -3  -5  29    1.38    1.19
  -3  -5  29    2.23    1.35
  -3  -5  28    6.63    1.77
  -3  -5  27    0.74    1.21
  -3  -5  26    2.91    1.40
  -3  -5  25   56.47    4.37
  -3  -5  25   62.42    4.39
  -3  -5  24    1.79    1.37
  -3  -5  24    1.36    1.33
  -3  -5  24    1.89    1.59
  -3  -5  23   -0.14    1.23
  -3  -5  23    3.16    1.48
  -3  -5  23    2.31    1.53
  -3  -5  22   26.30    3.01
  -3  -5  22   26.36    3.14
  -3  -5  22   22.62    4.21
  -3  -5  21    9.60    2.95
  -3  -5  21    6.49    1.70
  -3  -5  20   15.52    3.85
  -3  -5  19  199.19   12.74
  -3  -5  18   11.08    2.92
  -3  -5  17  249.30   13.91
  -3  -5  16  320.75   15.06
  -3  -5  15   18.12    3.48
  -3  -5  14  306.24   13.38
  -3  -5  13   84.46    6.47
  -3  -5  12  772.92   21.28
  -3  -5  12  791.18   18.54
  -3  -5  11  285.55   12.26
  -3  -5  11  306.84   10.76
  -3  -5  10   23.53    2.89
  -3  -5  10   23.79    3.44
  -3  -5   9    5.80    1.93
  -3  -5   9    5.44    1.40
  -3  -5   8   61.93    4.69
  -3  -5   8   65.26    3.99
  -3  -5   8   66.67    5.28
  -3  -5   7   11.08    1.56
   3  -5  -7    9.91    2.45
  -3  -5   7   11.30    1.97
  -3  -5   7   10.09    2.05
   3  -5  -6   16.24    2.78
  -3  -5   6   16.42    2.46
  -3  -5   6   15.97    1.75
  -3  -5   6   15.31    2.24
  -3  -5   5  377.01    7.96
  -3  -5   5  359.19   11.24
   3  -5  -5  361.36   11.75
  -3  -5   5  355.08   10.50
  -3  -5   4   36.57    2.40
   3  -5  -4   38.34    3.64
  -3  -5   4   39.42    3.62
  -3  -5   3 1635.39   22.12
  -3  -5   3 1649.13   14.64
   3  -5  -2 2037.72   22.36
  -3  -5   2 1997.20   24.56
   3  -5  -1  253.04    7.30
  -3  -5   1  243.74    8.67
   3  -5   0  149.71    5.44
  -3  -5   0  152.06    6.95
   3  -5   1   21.41    2.03
  -3  -5  -1   20.53    2.74
  -3  -5  -2   76.40    5.41
   3  -5   2   78.91    3.67
  -3  -5  -3  138.25    7.56
   3  -5   3  132.98    4.72
   3  -5   3  129.61    5.63
   3  -5   4  786.95    6.76
   3  -5   4  767.33   11.47
   3  -5   4  768.71   13.99
  -3  -5  -4  796.08   18.73
   3  -5   5  696.47   13.74
   3  -5   5  678.90   11.29
   3  -5   5  682.16    8.33
  -3  -5  -5  710.48   18.88
   3  -5   6   46.34    3.72
  -3  -5  -6   48.91    5.21
   3  -5   6   41.10    2.52
  -3  -5  -7   73.25    6.83
   3  -5   7   68.93    3.82
   3  -5   7   68.20    4.70
   3  -5   8  645.65   15.37
   3  -5   8  644.37   13.52
  -3  -5  -8  644.65   21.95
  -3  -5  -9 1537.67   36.52
   3  -5   9 1539.99   25.70
   3  -5   9 1604.98   23.63
   3  -5  10   59.47    4.95
  -3  -5 -10   63.19    8.04
   3  -5  11   74.53    5.95
  -3  -5 -11   65.32    8.65
  -3  -5 -12   74.07    9.53
   3  -5  12   85.57    6.72
  -3  -5 -13  330.42   20.92
   3  -5  13  392.34   14.88
  -3  -5 -14    5.73    3.24
   3  -5  14    8.00    2.23
  -3  -5 -15  173.36   16.11
   3  -5  15  257.61   12.58
  -3  -5 -16    1.42    2.50
   3  -5  16    2.32    1.33
  -3  -5 -17    4.97    3.35
   3  -5  17    4.63    1.71
  -3  -5 -18  135.80   14.15
   3  -5  18  176.70   10.20
  -3  -5 -19    2.40    1.99
   3  -5  19    2.52    1.13
  -3  -5 -20    7.75    3.45
   3  -5  20   14.01    2.96
   3  -5  21   11.52    2.67
  -3  -5 -21    7.91    3.31
   3  -5  21   20.45    2.55
   3  -5  21   18.31    2.35
   3  -5  22    5.07    1.60
   3  -5  22    2.04    1.16
  -3  -5 -22    1.48    1.42
   3  -5  22    5.78    1.56
   3  -5  23    1.51    1.38
   3  -5  24   10.09    1.80
   3  -5  25  141.85    6.04
   3  -5  26   14.65    2.03
   3  -5  26   15.33    2.03
   3  -5  27    3.74    1.17
   3  -5  27    7.44    1.44
   3  -5  28    1.44    0.71
   3  -5  28    1.59    1.02
   3  -5  29    1.72    0.84
   3  -5  30   -0.03    0.65
   3  -5  31    1.53    0.85
   3  -5  32   -0.88    0.60
  -3  -5 -32   -0.28    0.41
  -3  -5 -32    0.11    0.36
  -3  -5 -33    0.35    0.36
   3  -5  33    0.34    0.50
  -3  -5 -33    0.25    0.34
   3  -5  34    0.42    0.27
  -3  -5 -34    0.52    0.27
  -3  -5 -34    0.50    0.37
  -3  -5 -35    0.28    0.30
  -3  -5 -36    0.42    0.24
   3  -3 -38   -0.03    0.17
   3  -3 -37    0.01    0.24
  -3  -3  37    0.42    0.27
  -3  -3  36    1.05    0.61
  -3  -3  36    0.43    0.35
  -3  -3  35    0.25    0.74
   3  -3 -34    2.26    0.51
  -3  -3  34    3.81    1.07
   3  -3 -33    0.85    0.46
  -3  -3  33    0.66    0.88
  -3  -3  32    1.39    1.12
   3  -3 -32   -0.39    0.52
  -3  -3  31   23.55    2.62
  -3  -3  30    2.85    1.28
   3  -3 -29    7.19    1.18
  -3  -3  29    6.42    1.18
  -3  -3  29    7.34    1.72
  -3  -3  28    7.25    1.69
   3  -3 -28   10.62    1.42
  -3  -3  28    7.89    1.57
  -3  -3  28    9.78    1.39
   3  -3 -27   29.09    2.20
  -3  -3  27   24.28    2.22
  -3  -3  27   23.16    2.48
  -3  -3  27   24.78    2.56
  -3  -3  26   12.05    1.93
   3  -3 -26   14.44    1.55
  -3  -3  26   13.38    1.65
  -3  -3  25    5.44    2.14
  -3  -3  25    3.96    0.65
  -3  -3  25    4.70    1.28
   3  -3 -25    4.29    0.83
  -3  -3  24  119.63    4.23
   3  -3 -24  111.39    3.95
  -3  -3  24  120.73    9.35
  -3  -3  24  122.23    5.57
  -3  -3  23   40.61    3.10
  -3  -3  23   37.80    5.33
  -3  -3  23   40.75    3.34
  -3  -3  22    0.81    1.31
  -3  -3  21   -0.57    1.57
  -3  -3  20   53.09    6.67
  -3  -3  19   59.10    6.85
  -3  -3  18    3.92    1.43
  -3  -3  17  144.11   10.50
  -3  -3  16   35.67    5.13
  -3  -3  15   71.85    7.02
  -3  -3  14  534.82   18.47
  -3  -3  13  838.34   21.75
  -3  -3  12  370.02   13.81
  -3  -3  11 1118.67   21.99
  -3  -3  10  339.41   12.20
  -3  -3  10  339.27   11.23
  -3  -3   9  584.45   13.59
  -3  -3   9  595.81   14.93
  -3  -3   8  118.56    5.55
  -3  -3   8  120.84    6.23
  -3  -3   7  257.55    7.49
  -3  -3   6  401.21    9.72
  -3  -3   6  414.30    8.62
  -3  -3   5 4214.28   25.29
  -3  -3   5 4301.33   30.09
  -3  -3   4  303.99    7.82
  -3  -3   4  295.06    6.10
  -3  -3   3  351.10    6.28
   3  -3  -2  249.29    6.37
  -3  -3   2  240.32    5.06
   3  -3  -1  349.29    6.46
   3  -3   0 2952.48   16.71
   3  -3   0 2913.86   11.59
   3  -3   1   44.26    1.64
   3  -3   1   43.46    1.99
   3  -3   2 1109.53    9.62
   3  -3   2 1094.88   10.16
   3  -3   3   23.22    1.51
   3  -3   3   21.29    1.80
   3  -3   3   23.68    1.89
   3  -3   4  807.38   11.74
   3  -3   4  811.25   12.54
   3  -3   5 2481.23   22.79
   3  -3   5 2438.75   24.27
   3  -3   6 1752.68   22.10
   3  -3   6 1764.28   21.57
   3  -3   7  259.18    9.06
   3  -3   8  292.11   10.09
   3  -3   9  377.91   12.08
   3  -3  10  327.71   11.44
   3  -3  11    3.67    1.40
   3  -3  12  289.58   11.98
   3  -3  12  266.03   10.85
   3  -3  13  961.70   20.93
   3  -3  13 1011.49   22.74
   3  -3  14   51.19    5.23
   3  -3  14   47.16    4.79
   3  -3  15 2318.92   35.50
   3  -3  16  188.07   10.30
   3  -3  17  162.96    9.67
   3  -3  18   83.82    6.99
   3  -3  19  129.78    8.71
   3  -3  20    1.14    1.14
   3  -3  21   32.99    4.47
   3  -3  22   54.08    5.74
   3  -3  22   52.02    3.18
  -3  -3 -23    0.36    0.53
   3  -3  23    0.15    0.76
   3  -3  23   -0.15    1.07
   3  -3  24    9.84    1.68
   3  -3  24   13.01    2.69
   3  -3  24    7.57    1.52
   3  -3  25    1.33    1.08
   3  -3  25    2.78    1.20
   3  -3  26    4.34    1.23
   3  -3  26    0.96    0.90
   3  -3  27   10.99    1.69
  -3  -3 -27    8.25    1.30
   3  -3  28    4.07    1.07
  -3  -3 -28    5.37    1.19
   3  -3  29   10.12    1.59
  -3  -3 -29    6.85    1.13
   3  -3  30   46.59    3.13
  -3  -3 -30   46.71    2.75
   3  -3  31    1.36    0.83
  -3  -3 -31    1.67    0.58
  -3  -3 -32    5.87    0.87
  -3  -3 -32    6.42    0.88
   3  -3  32    6.67    1.29
   3  -3  33    1.18    0.47
  -3  -3 -33    1.17    0.42
   3  -3  33    0.07    0.63
  -3  -3 -34    5.06    0.76
  -3  -3 -34    3.81    0.52
   3  -3  34    3.84    0.61
  -3  -3 -35    0.13    0.22
   3  -3  35   -0.18    0.25
  -3  -3 -36    0.00    0.21
  -3  -3 -37    0.47    0.22
  -3  -1  38   -0.30    0.23
   3  -1 -37    0.34    0.23
  -3  -1  37    0.62    0.36
  -3  -1  36    0.58    0.46
   3  -1 -36    0.29    0.27
  -3  -1  35    1.30    0.57
   3  -1 -35    0.97    0.52
  -3  -1  35   -0.12    0.74
   3  -1 -34   -0.10    0.35
  -3  -1  34    1.51    0.97
  -3  -1  34    0.44    0.69
  -3  -1  33    3.55    1.21
   3  -1 -32   -0.30    0.46
  -3  -1  32    0.80    0.97
  -3  -1  31    5.26    1.45
  -3  -1  31    5.19    1.18
   3  -1 -31    6.53    1.17
   3  -1 -30    2.13    0.81
  -3  -1  30    0.60    0.98
  -3  -1  30    2.25    0.90
   3  -1 -29    0.69    0.64
  -3  -1  29    1.30    0.94
  -3  -1  29    0.03    0.45
  -3  -1  28    3.25    0.77
  -3  -1  28    2.25    1.14
   3  -1 -28    2.04    0.86
  -3  -1  28    2.88    1.01
   3  -1 -27   18.15    1.93
  -3  -1  27   15.87    2.07
  -3  -1  27   16.73    2.24
  -3  -1  27   16.94    1.32
  -3  -1  26   17.78    2.24
   3  -1 -26   20.91    2.16
  -3  -1  26   19.81    2.25
  -3  -1  26   19.25    1.46
  -3  -1  26   18.37    3.53
  -3  -1  25    0.89    0.96
   3  -1 -25    1.14    0.72
  -3  -1  25    2.17    1.22
  -3  -1  25    1.84    1.43
  -3  -1  25    1.66    0.65
  -3  -1  24   49.57    3.49
  -3  -1  24   37.64    5.33
  -3  -1  24   37.27    1.91
  -3  -1  24   42.60    3.04
   3  -1 -24   37.18    2.50
  -3  -1  24   42.87    2.84
  -3  -1  23   52.68    6.14
  -3  -1  22    0.37    1.11
  -3  -1  21  171.98   11.27
  -3  -1  20   71.98    7.05
  -3  -1  19   24.85    4.43
  -3  -1  18   30.50    4.61
   3  -1 -17  146.86    6.81
  -3  -1  17  165.12   10.69
   3  -1 -16  112.80    5.98
  -3  -1  16  122.16    9.06
  -3  -1  15  852.99   23.57
   3  -1 -15  798.53   15.79
   3  -1 -14  395.87   11.06
  -3  -1  14  408.52   15.82
   3  -1 -13  474.25   11.98
  -3  -1  13  480.62   16.64
   3  -1 -12   32.73    3.11
  -3  -1  12   34.68    4.31
  -3  -1  11   71.69    5.92
   3  -1 -11   85.29    4.81
   3  -1 -10  338.58    9.19
  -3  -1  10  324.18   11.65
  -3  -1   9  955.36   18.19
   3  -1  -9  958.63   14.51
  -3  -1   8 1898.90   23.49
   3  -1  -8 1926.17   19.57
   3  -1  -7   50.91    2.87
  -3  -1   7   50.34    3.59
  -3  -1   6  277.57    7.16
   3  -1  -6  294.16    6.09
   3  -1  -5  371.66    5.51
  -3  -1   5  383.41    7.37
  -3  -1   4  118.83    4.12
  -3  -1   4  119.92    3.67
  -3  -1   3 3215.38   18.83
  -3  -1   3 3189.61   16.51
  -3  -1   2   67.72    2.16
  -3  -1   1  291.69    4.48
   3  -1   0 1445.74    9.02
  -3  -1   0 1440.64   11.14
   3  -1   1    6.48    0.53
  -3  -1  -1    5.85    0.87
   3  -1   1    4.74    0.61
  -3  -1  -2   22.05    1.79
   3  -1   2   21.94    1.50
   3  -1   3   50.78    2.70
   3  -1   4   28.47    3.01
   3  -1   5  111.95    5.16
   3  -1   6 1835.60   22.99
   3  -1   7 4276.79   37.65
   3  -1   8   25.84    3.26
  -3  -1  -9   34.79    3.97
   3  -1   9   39.21    4.04
  -3  -1 -10    2.28    1.09
   3  -1  10    2.40    1.03
   3  -1  11  438.30   14.48
   3  -1  12  109.30    7.38
   3  -1  13   15.02    2.82
   3  -1  14   14.42    2.81
   3  -1  15  149.76    8.98
   3  -1  16  317.80   13.37
   3  -1  17    5.98    1.96
   3  -1  18   20.89    3.43
   3  -1  19   10.54    2.36
   3  -1  20    2.85    1.44
   3  -1  21   66.84    6.37
   3  -1  22   20.90    3.52
   3  -1  23   20.50    1.95
   3  -1  23   21.09    1.91
   3  -1  23   19.76    3.61
   3  -1  23   23.80    2.18
  -3  -1 -23   18.07    1.84
   3  -1  24   44.25    2.78
   3  -1  24   45.17    3.05
   3  -1  24   48.42    5.47
  -3  -1 -24   49.94    3.04
   3  -1  25    4.88    1.16
   3  -1  25    7.29    2.32
  -3  -1 -25    6.61    1.20
   3  -1  25    5.55    1.30
   3  -1  26    2.81    1.21
  -3  -1 -26    1.95    0.88
   3  -1  27  139.01    5.89
   3  -1  28   12.08    1.82
   3  -1  29    3.37    1.20
  -3  -1 -30    5.50    1.16
   3  -1  30    6.38    1.71
  -3  -1 -31    4.03    1.05
   3  -1  31    4.21    1.18
   3  -1  32    0.74    0.60
  -3  -1 -32   -0.26    0.41
   3  -1  33    8.24    1.02
  -3  -1 -33    7.48    1.08
  -3  -1 -34    3.95    0.71
   3  -1  34    4.11    0.70
   3  -1  35    0.05    0.28
  -3  -1 -35    0.46    0.35
  -3  -1 -35   -0.06    0.25
  -3  -1 -36    0.81    0.30
  -3  -1 -36    0.44    0.24
  -3  -1 -37    1.45    0.27
   3   1 -38    0.30    0.20
  -3   1  38    0.34    0.25
  -3   1  37    0.68    0.38
   3   1 -37    1.23    0.41
  -3   1  36    1.15    0.59
   3   1 -36    1.21    0.44
  -3   1  35   -0.60    0.46
   3   1 -35    0.32    0.35
  -3   1  34   -0.31    0.55
  -3   1  33    2.94    1.16
   3   1 -33    3.28    0.86
  -3   1  33    3.46    0.93
   3   1 -32    0.14    0.28
   3   1 -32   -0.46    0.65
  -3   1  32   -0.75    0.73
  -3   1  32   -0.59    1.06
  -3   1  31    5.84    1.61
   3   1 -31    5.47    1.11
  -3   1  31    7.16    1.34
   3   1 -31    5.51    0.84
   3   1 -30    2.51    0.65
  -3   1  30    3.69    1.50
  -3   1  30    2.79    1.01
   3   1 -30    2.90    0.98
  -3   1  29   -0.14    1.02
  -3   1  29    0.32    0.78
   3   1 -29   -0.13    0.42
   3   1 -29    0.91    0.73
  -3   1  28    3.93    1.17
  -3   1  28    5.08    1.49
   3   1 -28    2.16    0.64
   3   1 -28    2.47    0.90
  -3   1  27   15.88    2.06
  -3   1  27   16.65    2.20
   3   1 -27   16.74    2.05
  -3   1  27   15.78    1.43
   3   1 -27   17.04    1.55
  -3   1  26   20.66    1.65
  -3   1  26   18.57    2.11
   3   1 -26   16.53    1.57
  -3   1  26   19.05    3.61
  -3   1  26   20.27    2.33
   3   1 -26   20.50    2.08
   3   1 -25    0.74    0.76
  -3   1  25    0.47    1.31
  -3   1  25    1.08    0.62
   3   1 -25   -0.01    0.44
  -3   1  25    1.20    0.98
  -3   1  25    0.35    0.93
   3   1 -24   35.44    2.09
  -3   1  24   38.14    5.20
   3   1 -24   36.21    2.77
  -3   1  24   46.05    3.22
  -3   1  24   39.50    2.04
  -3   1  24   43.80    2.98
  -3   1  23   54.53    6.19
  -3   1  22    1.12    1.27
   3   1 -21  174.89    8.78
  -3   1  21  184.12   11.40
   3   1 -20   70.87    5.74
  -3   1  20   72.32    7.02
   3   1 -19   25.84    3.53
  -3   1  19   23.57    4.16
   3   1 -18   28.65    3.72
  -3   1  18   31.72    4.70
   3   1 -17  154.15    8.40
  -3   1  17  150.47    9.90
   3   1 -16  114.77    7.24
  -3   1  16  120.38    8.71
  -3   1  15  836.76   22.37
   3   1 -15  805.00   19.09
   3   1 -14  389.62   13.11
  -3   1  14  399.30   15.19
  -3   1  13  487.28   16.27
   3   1 -13  480.87   14.33
  -3   1  12   34.56    4.28
   3   1 -12   32.48    3.61
  -3   1  12   27.09    1.82
  -3   1  11   73.96    3.34
  -3   1  11   76.31    5.83
   3   1 -11   79.96    5.42
  -3   1  10  314.97   11.47
  -3   1  10  295.73    7.42
   3   1 -10  330.61   10.25
  -3   1   9  885.86   17.63
   3   1  -9  912.90   15.47
  -3   1   8 1834.28   23.31
   3   1  -8 1873.15   20.25
  -3   1   7   53.03    3.72
  -3   1   7   46.87    3.54
   3   1  -7   45.65    2.97
  -3   1   6  270.72    7.25
   3   1  -6  270.88    6.35
   3   1  -5  341.81    6.45
  -3   1   5  349.63    7.18
   3   1  -4  122.67    3.48
  -3   1   4  131.77    3.77
  -3   1   3 3026.28   14.96
  -3   1   2   71.22    1.90
  -3   1   2   77.64    4.16
  -3   1   1  257.21    3.27
  -3   1   1  271.72    4.46
  -3   1   0 1600.16   14.66
   3   1   0 1399.21    9.71
  -3   1  -1    7.47    1.38
   3   1   1    5.61    0.72
  -3   1  -1    7.14    1.27
  -3   1  -2   19.64    1.85
  -3   1  -2   18.21    2.25
   3   1   2   19.50    1.55
   3   1   3   50.92    2.95
  -3   1  -3   49.95    2.90
  -3   1  -4   15.81    1.69
   3   1   4   13.42    1.78
   3   1   5  115.17    5.57
   3   1   6 1882.75   24.32
   3   1   7 4502.20   40.30
   3   1   8   28.23    3.45
  -3   1  -8   33.71    4.05
   3   1   9   38.65    4.24
  -3   1  -9   40.51    4.50
   3   1  10    2.79    1.16
  -3   1 -10    3.14    1.68
  -3   1 -11  431.64   14.45
   3   1  11  444.69   15.17
   3   1  12  109.26    7.73
  -3   1 -12  112.47    7.45
  -3   1 -13   17.34    3.03
   3   1  13   20.15    3.40
  -3   1 -14   12.94    2.68
   3   1  14   12.77    2.88
   3   1  15  153.05    9.55
  -3   1 -15  151.33    8.92
  -3   1 -16  335.61   13.37
   3   1  16  330.90   14.13
   3   1  17    8.11    2.37
  -3   1 -17    7.11    2.16
  -3   1 -18   21.08    3.36
  -3   1 -19   12.03    2.65
   3   1  19    9.33    2.27
  -3   1 -20    4.24    1.58
   3   1  20    4.00    1.82
  -3   1 -21   75.07    6.27
   3   1  21   69.54    6.58
   3   1  22   18.99    3.37
   3   1  23   25.50    2.33
  -3   1 -23   18.96    1.38
  -3   1 -23   19.90    1.58
   3   1  23   21.50    1.98
   3   1  23   20.42    3.48
  -3   1 -23   18.69    1.86
   3   1  24   39.30    2.80
  -3   1 -24   46.04    3.00
  -3   1 -24   48.28    2.51
   3   1  24   42.99    3.21
  -3   1 -24   41.85    2.12
   3   1  24   49.97    5.55
   3   1  25    2.90    0.89
  -3   1 -25    5.45    1.32
  -3   1 -25    4.33    0.80
  -3   1 -25    5.66    0.91
   3   1  25    4.77    1.38
  -3   1 -26    3.53    0.85
  -3   1 -26    1.98    0.51
  -3   1 -26    1.73    0.72
   3   1  26    3.29    1.39
   3   1  27  145.04    6.14
  -3   1 -27  143.07    5.51
  -3   1 -27  142.32    4.57
  -3   1 -28   13.04    1.42
   3   1  28   11.80    1.97
  -3   1 -28   12.36    1.78
  -3   1 -29    4.94    0.89
   3   1  29    5.31    1.11
   3   1  29    4.99    1.55
   3   1  30    6.86    1.47
   3   1  30    6.68    1.14
  -3   1 -30    6.23    0.89
   3   1  31    3.60    0.78
  -3   1 -31    2.98    0.97
  -3   1 -31    4.18    0.72
   3   1  32    0.11    0.48
  -3   1 -32   -0.41    0.57
  -3   1 -32    0.22    0.26
   3   1  33    9.69    1.07
  -3   1 -33    7.48    1.11
   3   1  34    4.74    0.73
  -3   1 -34    3.82    0.73
   3   1  35    0.61    0.34
  -3   1 -35    0.38    0.33
  -3   1 -36    0.28    0.31
  -3   1 -36   -0.07    0.16
  -3   1 -37    1.50    0.33
   3   3 -38   -0.34    0.21
   3   3 -37    0.63    0.32
  -3   3  36    1.06    0.45
   3   3 -36    0.78    0.33
   3   3 -36    1.09    0.27
   3   3 -35    0.69    0.39
   3   3 -35   -0.01    0.27
  -3   3  35    0.07    0.46
  -3   3  34    3.72    0.86
   3   3 -34    3.28    0.57
   3   3 -33    0.73    0.56
  -3   3  33    0.51    0.60
   3   3 -32   -0.13    0.63
   3   3 -32    0.28    0.44
  -3   3  32   -0.52    0.75
   3   3 -31   22.94    2.29
  -3   3  31   26.16    2.37
[truncated: 6,575,013 more chars]
